# Supplementary material for: Inhibition of 11β-hydroxysteroid dehydrogenase 1 relieves fibrosis through depolarizing of hepatic stellate cell in NASH
Source: Cell Death Dis. 2022 Nov 29;13(11):1011. doi: 10.1038/s41419-022-05452-x (PMC9709168; doi:10.1038/s41419-022-05452-x)
Supplement: Supplementary file 3 — Original Data File [file 41419_2022_5452_MOESM3_ESM.xlsx]

## Sheet: Heatmap
Gene name	3_LX2_Con_0149840	3_LX2_TGF_b_0149841	3_LX2_TGF_b_J2H1702_0149842	LX2_Con_LOG	LX2_TGF_b_LOG	LX2_TGF_b_J2H1702_LOG	Contig	Product
A1BG	89.2633	96.1001	105.064	1.95551	2.02557	2.02557	chr.19	alpha-1-B glycoprotein
A1BG-AS1	225.428	300.737	303.518	2.35493	2.48361	2.48361	chr.19	A1BG antisense RNA 1
A1CF	0	1.1306	0	0	0	0	chr.10	APOBEC1 complementation factor
A2M-AS1	3.0259	2.2612	4.6695	0.604863	0.753545	0.753545	chr.12	A2M antisense RNA 1 (head to head)
A2ML1	0	0	1.1674	0	0.335939	0.335939	chr.12	alpha-2-macroglobulin-like 1
A4GALT	83.968	71.2271	81.7163	1.92926	1.91759	1.91759	chr.22	alpha 1,4-galactosyltransferase
A4GNT	0	1.1306	0	0	0	0	chr. 3	alpha-1,4-N-acetylglucosaminyltransferase
AAAS	1362.4	1275.31	1217.57	3.13462	3.08585	3.08585	chr.12	achalasia, adrenocortical insufficiency, alacrimia
AACS	1902.52	2117.59	1970.53	3.27956	3.2948	3.2948	chr.12	acetoacetyl-CoA synthetase
AACSP1	0	0	2.3348	0	0.52307	0.52307	chr. 5	processed_transcript
AADAC	1.5129	0	1.1674	0.400175	0.335939	0.335939	chr. 3	arylacetamide deacetylase
AADACP1	1.5129	0	0	0.400175	0	0	chr. 3	processed_transcript
AADAT	84.7245	99.4919	109.733	1.9331	2.04428	2.04428	chr. 4	aminoadipate aminotransferase
AAED1	886.581	679.484	758.794	2.94821	2.8807	2.8807	chr. 9	AhpC/TSA antioxidant enzyme domain containing 1
AAGAB	2281.51	2162.82	2326.58	3.35841	3.3669	3.3669	chr.15	alpha- and gamma-adaptin binding protein
AAK1	3382.93	3383.85	3095.88	3.52942	3.49092	3.49092	chr. 2	AP2 associated kinase 1
AAMDC	730.749	642.175	614.04	2.86436	2.7889	2.7889	chr.11	adipogenesis associated, Mth938 domain containing
AAMP	4567.56	4462.44	4294.78	3.65978	3.63304	3.63304	chr. 2	angio-associated, migratory cell protein
AANAT	0.7565	14.6977	2.3348	0.244648	0.52307	0.52307	chr.17	aralkylamine N-acetyltransferase
AAR2	1823.09	2078.02	1964.69	3.26105	3.29352	3.29352	chr.20	AAR2 splicing factor homolog (S. cerevisiae)
AARD	3.0259	3.3918	4.6695	0.604863	0.753545	0.753545	chr. 8	alanine and arginine rich domain containing protein
AARS	6414.85	7655.22	6555.98	3.80725	3.8167	3.8167	chr.16	alanyl-tRNA synthetase
AARS2	1135.46	1269.65	1114.84	3.05555	3.0476	3.0476	chr. 6	alanyl-tRNA synthetase 2, mitochondrial
AARSD1	824.551	1028.84	988.768	2.91674	2.99553	2.99553	chr.17	alanyl-tRNA synthetase domain containing 1
AASDH	447.829	461.281	462.281	2.65208	2.66584	2.66584	chr. 4	aminoadipate-semialdehyde dehydrogenase
AASDHPPT	1529.58	1815.73	1863.13	3.18486	3.27048	3.27048	chr.11	aminoadipate-semialdehyde dehydrogenase- phosphopantetheinyl transferase
AASS	1049.22	768.801	832.339	3.02128	2.92082	2.92082	chr. 7	aminoadipate-semialdehyde synthase
AATF	3214.24	4083.69	3660.89	3.50721	3.56371	3.56371	chr.17	apoptosis antagonizing transcription factor
AATK	27.2329	22.6118	15.1759	1.45076	1.20887	1.20887	chr.17	apoptosis-associated tyrosine kinase
AATK-AS1	0.7565	0	0	0.244648	0	0	chr.17	AATK antisense RNA 1
AB015752.3	0	0	1.1674	0	0.335939	0.335939	chr. 8
AB019441.29	0.7565	0	0	0.244648	0	0	chr.14
ABAT	1159.67	1875.65	1728.88	3.06471	3.23802	3.23802	chr.16	4-aminobutyrate aminotransferase
ABBA01017803.1	1.5129	0	0	0.400175	0	0	chr.16
ABBA01031664.1	75.6469	74.6189	79.3816	1.88449	1.90516	1.90516	chr.20
ABC7-43041300I9.1	0.7565	0	8.1716	0.244648	0.962445	0.962445	chr. 2
ABCA1	3105.3	4711.17	4245.75	3.49224	3.62806	3.62806	chr. 9	ATP-binding cassette, sub-family A (ABC1), member 1
ABCA10	13.6164	13.5671	7.0043	1.16484	0.903323	0.903323	chr.17	ATP-binding cassette, sub-family A (ABC1), member 10
ABCA11P	54.4657	58.7907	68.8752	1.74402	1.84432	1.84432	chr. 4	ATP-binding cassette, sub-family A (ABC1), member 11, pseudogene; Derived by automated computational analysis using gene prediction method: BestRefSeq.
ABCA12	2.2694	1.1306	0	0.514468	0	0	chr. 2	ATP-binding cassette, sub-family A (ABC1), member 12
ABCA13	2.2694	0	1.1674	0.514468	0.335939	0.335939	chr. 7	ATP-binding cassette, sub-family A (ABC1), member 13
ABCA17P	5.2953	7.9141	7.0043	0.799016	0.903323	0.903323	chr.16	ATP-binding cassette, sub-family A (ABC1), member 17, pseudogene; Derived by automated computational analysis using gene prediction method: BestRefSeq.
ABCA2	2052.3	2312.06	2009.05	3.31245	3.30321	3.30321	chr. 9	ATP-binding cassette, sub-family A (ABC1), member 2
ABCA3	164.154	109.667	75.8795	2.21789	1.88581	1.88581	chr.16	ATP-binding cassette, sub-family A (ABC1), member 3
ABCA4	0.7565	40.7012	33.8539	0.244648	1.54225	1.54225	chr. 1	ATP-binding cassette, sub-family A (ABC1), member 4
ABCA5	379.747	329.002	338.539	2.58064	2.53089	2.53089	chr.17	ATP-binding cassette, sub-family A (ABC1), member 5
ABCA6	32.5282	6.7835	3.5021	1.52541	0.653415	0.653415	chr.17	ATP-binding cassette, sub-family A (ABC1), member 6
ABCA7	455.394	289.431	346.711	2.65934	2.54122	2.54122	chr.19	ATP-binding cassette, sub-family A (ABC1), member 7
ABCA8	48.414	57.6601	32.6865	1.69385	1.52746	1.52746	chr.17	ATP-binding cassette, sub-family A (ABC1), member 8
ABCA9	6.0518	4.5224	2.3348	0.8483	0.52307	0.52307	chr.17	ATP-binding cassette, sub-family A (ABC1), member 9
ABCB1	3.0259	6.7835	7.0043	0.604863	0.903323	0.903323	chr. 7	ATP-binding cassette, sub-family B (MDR/TAP), member 1
ABCB10	688.386	553.989	533.491	2.83846	2.72794	2.72794	chr. 1	ATP-binding cassette, sub-family B (MDR/TAP), member 10
ABCB10P3	1.5129	0	0	0.400175	0	0	chr.15
ABCB4	6.8082	2.2612	5.8369	0.892551	0.834859	0.834859	chr. 7	ATP-binding cassette, sub-family B (MDR/TAP), member 4
ABCB5	2.2694	4.5224	2.3348	0.514468	0.52307	0.52307	chr. 7	ATP-binding cassette, sub-family B (MDR/TAP), member 5
ABCB6	319.986	343.699	372.393	2.50649	2.57217	2.57217	chr. 2	ATP-binding cassette, sub-family B (MDR/TAP), member 6 (Langereis blood group)
ABCB7	757.225	811.763	804.322	2.8798	2.90597	2.90597	chr.X	ATP-binding cassette, sub-family B (MDR/TAP), member 7
ABCB8	2085.58	3290.02	3289.67	3.31944	3.51728	3.51728	chr. 7	ATP-binding cassette, sub-family B (MDR/TAP), member 8
ABCB9	465.228	417.188	434.264	2.6686	2.63875	2.63875	chr.12	ATP-binding cassette, sub-family B (MDR/TAP), member 9
ABCC1	3631.81	4140.22	3374.88	3.56024	3.52839	3.52839	chr.16	ATP-binding cassette, sub-family C (CFTR/MRP), member 1
ABCC10	903.223	940.65	926.897	2.95628	2.9675	2.9675	chr. 6	ATP-binding cassette, sub-family C (CFTR/MRP), member 10
ABCC11	6.0518	2.2612	0	0.8483	0	0	chr.16	ATP-binding cassette, sub-family C (CFTR/MRP), member 11
ABCC2	56.7352	36.1789	51.3646	1.76144	1.71904	1.71904	chr.10	ATP-binding cassette, sub-family C (CFTR/MRP), member 2
ABCC3	241.314	128.887	123.742	2.38438	2.09601	2.09601	chr.17	ATP-binding cassette, sub-family C (CFTR/MRP), member 3
ABCC4	2174.85	1516.12	1484.9	3.33763	3.17199	3.17199	chr.13	ATP-binding cassette, sub-family C (CFTR/MRP), member 4
ABCC5	866.157	1063.88	1112.51	2.9381	3.04669	3.04669	chr. 3	ATP-binding cassette, sub-family C (CFTR/MRP), member 5
ABCC6	59.761	75.7495	56.0341	1.78362	1.75613	1.75613	chr.16	ATP-binding cassette, sub-family C (CFTR/MRP), member 6
ABCC6P1	5.2953	3.3918	7.0043	0.799016	0.903323	0.903323	chr.16	processed_transcript
ABCC6P2	13.6164	7.9141	11.6738	1.16484	1.10291	1.10291	chr.16	processed_transcript
ABCC8	1.5129	1.1306	0	0.400175	0	0	chr.11	ATP-binding cassette, sub-family C (CFTR/MRP), member 8
ABCC9	568.864	381.009	359.552	2.75577	2.55697	2.55697	chr.12	ATP-binding cassette, sub-family C (CFTR/MRP), member 9
ABCD1	483.383	650.089	651.396	2.68519	2.81451	2.81451	chr.X	ATP-binding cassette, sub-family D (ALD), member 1
ABCD2	17.3988	15.8283	16.3433	1.26479	1.23913	1.23913	chr.12	ATP-binding cassette, sub-family D (ALD), member 2
ABCD3	2040.95	1588.48	1655.34	3.31005	3.21915	3.21915	chr. 1	ATP-binding cassette, sub-family D (ALD), member 3
ABCD4	700.49	827.591	908.219	2.84602	2.95867	2.95867	chr.14	ATP-binding cassette, sub-family D (ALD), member 4
ABCE1	4329.27	5358.99	5645.43	3.63651	3.75177	3.75177	chr. 4	ATP-binding cassette, sub-family E (OABP), member 1
ABCF1	5964.76	6123.27	5507.68	3.77567	3.74105	3.74105	chr. 6	ATP-binding cassette, sub-family F (GCN20), member 1
ABCF2	4869.39	5668.78	5092.09	3.68756	3.70698	3.70698	chr. 7	ATP-binding cassette, sub-family F (GCN20), member 2
ABCF3	1424.43	1640.49	1398.52	3.15395	3.14598	3.14598	chr. 3	ATP-binding cassette, sub-family F (GCN20), member 3
ABCG1	19.6682	20.3506	22.1802	1.3153	1.36512	1.36512	chr.21	ATP-binding cassette, sub-family G (WHITE), member 1
ABCG2	116.496	36.1789	44.3603	2.07002	1.65668	1.65668	chr. 4	ATP-binding cassette, sub-family G (WHITE), member 2 (Junior blood group)
ABCG4	49.1705	50.8765	59.5362	1.70045	1.78202	1.78202	chr.11	ATP-binding cassette, sub-family G (WHITE), member 4
ABCG5	0.7565	1.1306	1.1674	0.244648	0.335939	0.335939	chr. 2	ATP-binding cassette, sub-family G (WHITE), member 5
ABHD1	9.8341	10.1753	3.5021	1.03479	0.653415	0.653415	chr. 2	abhydrolase domain containing 1
ABHD10	978.87	826.461	858.021	2.99117	2.934	2.934	chr. 3	abhydrolase domain containing 10
ABHD11	932.726	730.361	787.979	2.97022	2.89707	2.89707	chr. 7	abhydrolase domain containing 11
ABHD11-AS1	0.7565	0	0	0.244648	0	0	chr. 7	ABHD11 antisense RNA 1 (tail to tail)
ABHD12	2741.44	2189.95	2297.4	3.43814	3.36142	3.36142	chr.20	abhydrolase domain containing 12
ABHD12B	4.5388	3.3918	2.3348	0.743416	0.52307	0.52307	chr.14	abhydrolase domain containing 12B
ABHD13	497	566.425	622.212	2.69723	2.79464	2.79464	chr.13	abhydrolase domain containing 13
ABHD14A	326.794	342.569	290.677	2.5156	2.4649	2.4649	chr. 3	abhydrolase domain containing 14A
ABHD14A-ACY1	6.0518	14.6977	28.017	0.8483	1.46265	1.46265	chr. 3	ABHD14A-ACY1 readthrough (NMD candidate)
ABHD14B	499.269	447.713	405.079	2.6992	2.60861	2.60861	chr. 3	abhydrolase domain containing 14B
ABHD15	735.288	618.433	587.19	2.86705	2.76952	2.76952	chr.17	abhydrolase domain containing 15
ABHD16A	909.275	921.43	761.129	2.95917	2.88203	2.88203	chr. 6	abhydrolase domain containing 16A
ABHD17A	1651.37	1742.24	1864.3	3.21811	3.27075	3.27075	chr.19	abhydrolase domain containing 17A
ABHD17B	602.905	660.264	654.898	2.78097	2.81684	2.81684	chr. 9	abhydrolase domain containing 17B
ABHD17C	972.062	635.391	684.082	2.98814	2.83574	2.83574	chr.15	abhydrolase domain containing 17C
ABHD2	4340.62	6017	5601.07	3.63765	3.74835	3.74835	chr.15	abhydrolase domain containing 2
ABHD3	431.187	417.188	519.482	2.63567	2.71641	2.71641	chr.18	abhydrolase domain containing 3
ABHD4	1844.27	1995.49	1740.56	3.26606	3.24094	3.24094	chr.14	abhydrolase domain containing 4
ABHD5	672.501	625.216	607.036	2.82834	2.78393	2.78393	chr. 3	abhydrolase domain containing 5
ABHD6	435.726	453.366	470.453	2.64021	2.67344	2.67344	chr. 3	abhydrolase domain containing 6
ABHD8	529.528	408.143	438.933	2.72471	2.64339	2.64339	chr.19	abhydrolase domain containing 8
ABI1	1444.86	1309.22	1302.79	3.16012	3.11521	3.11521	chr.10	abl-interactor 1
ABI2	5286.96	5389.52	5424.8	3.72329	3.73446	3.73446	chr. 2	abl-interactor 2
ABI3	49.9269	37.3095	28.017	1.70695	1.46265	1.46265	chr.17	ABI family, member 3
ABI3BP	8195.58	6012.48	4627.48	3.91363	3.66544	3.66544	chr. 3	ABI family, member 3 (NESH) binding protein
ABL1	4974.54	7657.48	6919.04	3.69684	3.84011	3.84011	chr. 9	ABL proto-oncogene 1, non-receptor tyrosine kinase
ABL2	3875.39	2463.55	2286.89	3.58843	3.35944	3.35944	chr. 1	ABL proto-oncogene 2, non-receptor tyrosine kinase
ABLIM1	1386.61	578.862	529.989	3.14227	2.72509	2.72509	chr.10	actin binding LIM protein 1
ABLIM2	39.3364	10.1753	17.5106	1.6057	1.26742	1.26742	chr. 4	actin binding LIM protein family, member 2
ABLIM3	3810.33	2762.03	2574.06	3.58108	3.41079	3.41079	chr. 5	actin binding LIM protein family, member 3
ABR	6787.79	6154.93	5833.38	3.83179	3.76599	3.76599	chr.17	active BCR-related
ABRACL	599.88	501.982	501.972	2.77879	2.70154	2.70154	chr. 6	ABRA C-terminal like
ABT1	884.312	987.005	986.433	2.9471	2.99451	2.99451	chr. 6	activator of basal transcription 1
ABTB1	1205.05	1011.88	1064.65	3.08137	3.02761	3.02761	chr. 3	ankyrin repeat and BTB (POZ) domain containing 1
ABTB2	562.813	841.159	866.193	2.75113	2.93812	2.93812	chr.11	ankyrin repeat and BTB (POZ) domain containing 2
AC000068.10	0	1.1306	0	0	0	0	chr.22
AC000068.5	11.347	14.6977	12.8411	1.09156	1.14117	1.14117	chr.22
AC000078.5	5.2953	1.1306	5.8369	0.799016	0.834859	0.834859	chr.22
AC000089.3	0	0	1.1674	0	0.335939	0.335939	chr.22
AC000095.9	0.7565	0	0	0.244648	0	0	chr.22
AC000120.7	0.7565	1.1306	5.8369	0.244648	0.834859	0.834859	chr. 7	sense_overlapping
AC000123.2	52.1963	45.2236	53.6993	1.72588	1.73798	1.73798	chr. 7	TEC
AC000123.3	7.5647	11.3059	9.339	0.932712	1.01448	1.01448	chr. 7	TEC
AC000123.4	3.7823	2.2612	2.3348	0.679637	0.52307	0.52307	chr. 7
AC000403.4	4.5388	6.7835	8.1716	0.743416	0.962445	0.962445	chr.13
AC001226.7	2.2694	0	0	0.514468	0	0	chr.13
AC002044.3	0	1.1306	0	0	0	0	chr.16	TEC
AC002059.10	1.5129	1.1306	3.5021	0.400175	0.653415	0.653415	chr.22	sense_intronic
AC002064.5	0	0	1.1674	0	0.335939	0.335939	chr. 7
AC002064.7	0	1.1306	0	0	0	0	chr. 7	TEC
AC002066.1	7.5647	1.1306	2.3348	0.932712	0.52307	0.52307	chr. 7
AC002075.4	0	0	1.1674	0	0.335939	0.335939	chr. 7
AC002076.10	3.0259	0	0	0.604863	0	0	chr. 7
AC002116.7	9.8341	3.3918	11.6738	1.03479	1.10291	1.10291	chr.19	Derived by automated computational analysis using gene prediction method: Gnomon.
AC002116.8	3.0259	0	15.1759	0.604863	1.20887	1.20887	chr.19	retained_intron
AC002306.1	0.7565	0	0	0.244648	0	0	chr.19
AC002310.10	3.7823	7.9141	2.3348	0.679637	0.52307	0.52307	chr.16
AC002310.12	18.1553	35.0483	16.3433	1.28229	1.23913	1.23913	chr.16
AC002310.13	0	2.2612	0	0	0	0	chr.16	Uncharacterized protein {ECO:0000313|Ensembl:ENSP00000455659}
AC002310.14	28.7458	24.873	32.6865	1.47343	1.52746	1.52746	chr.16	TEC
AC002310.17	0.7565	0	0	0.244648	0	0	chr.16
AC002310.7	12.1035	9.0447	14.0085	1.11739	1.17634	1.17634	chr.16
AC002365.5	0	0	2.3348	0	0.52307	0.52307	chr.X	uncharacterized protein LOC100288814
AC002398.11	11.347	6.7835	11.6738	1.09156	1.10291	1.10291	chr.19
AC002398.12	8.3212	0	0	0.969472	0	0	chr.19
AC002398.13	12.1035	12.4365	5.8369	1.11739	0.834859	0.834859	chr.19
AC002398.9	24.9635	50.8765	86.3858	1.41436	1.94144	1.94144	chr.19	Uncharacterized protein {ECO:0000313|Ensembl:ENSP00000468389}
AC002451.3	0.7565	0	1.1674	0.244648	0.335939	0.335939	chr. 7
AC002454.1	18.1553	41.8318	32.6865	1.28229	1.52746	1.52746	chr. 7	uncharacterized LOC101927497; Derived by automated computational analysis using gene prediction method: BestRefSeq.
AC002456.2	0	3.3918	3.5021	0	0.653415	0.653415	chr. 7
AC002467.7	58.2481	57.6601	58.3688	1.77267	1.77356	1.77356	chr. 7
AC002472.11	0	0	1.1674	0	0.335939	0.335939	chr.22
AC002480.2	0.7565	0	0	0.244648	0	0	chr. 7
AC002480.3	2.2694	12.4365	3.5021	0.514468	0.653415	0.653415	chr. 7	uncharacterized LOC100506178; Derived by automated computational analysis using gene prediction method: BestRefSeq.
AC002480.5	0.7565	0	2.3348	0.244648	0.52307	0.52307	chr. 7	sense_overlapping
AC002550.5	9.8341	2.2612	3.5021	1.03479	0.653415	0.653415	chr.16
AC002550.6	1.5129	0	0	0.400175	0	0	chr.16
AC002985.3	0.7565	1.1306	0	0.244648	0	0	chr.19
AC003002.6	2.2694	2.2612	1.1674	0.514468	0.335939	0.335939	chr.19	Uncharacterized protein {ECO:0000313|Ensembl:ENSP00000472277}
AC003005.2	1.5129	4.5224	2.3348	0.400175	0.52307	0.52307	chr.19
AC003005.4	0.7565	0	0	0.244648	0	0	chr.19	Uncharacterized protein {ECO:0000313|Ensembl:ENSP00000471625}
AC003006.7	3.7823	1.1306	0	0.679637	0	0	chr.19	Uncharacterized protein {ECO:0000313|Ensembl:ENSP00000472160}
AC003075.4	0.7565	1.1306	0	0.244648	0	0	chr. 7
AC003088.1	0	1.1306	2.3348	0	0.52307	0.52307	chr. 7
AC003092.1	212.568	165.066	170.437	2.32954	2.2341	2.2341	chr. 7
AC003104.1	2.2694	2.2612	4.6695	0.514468	0.753545	0.753545	chr.17	sense_intronic
AC003682.16	0	0	1.1674	0	0.335939	0.335939	chr.19
AC003976.2	43.1187	46.3542	38.5234	1.64462	1.59685	1.59685	chr.17	TBC1 domain family member 3B
AC003986.6	3.7823	2.2612	0	0.679637	0	0	chr. 7
AC003986.7	2.2694	4.5224	0	0.514468	0	0	chr. 7
AC003991.3	0	1.1306	0	0	0	0	chr. 7
AC004012.1	3.0259	0	0	0.604863	0	0	chr. 7
AC004019.13	3.0259	1.1306	1.1674	0.604863	0.335939	0.335939	chr.22	uncharacterized LOC101929372; Derived by automated computational analysis using gene prediction method: BestRefSeq.
AC004041.2	0.7565	0	0	0.244648	0	0	chr. 5
AC004051.2	0	2.2612	0	0	0	0	chr. 4
AC004057.1	562.056	542.683	757.627	2.75055	2.88003	2.88003	chr. 4	transcribed_processed_pseudogene
AC004067.5	23.4505	10.1753	16.3433	1.38829	1.23913	1.23913	chr. 4
AC004069.2	5.2953	2.2612	1.1674	0.799016	0.335939	0.335939	chr. 4
AC004076.5	6.0518	4.5224	4.6695	0.8483	0.753545	0.753545	chr.19
AC004076.9	1.5129	2.2612	0	0.400175	0	0	chr.19	Uncharacterized protein {ECO:0000313|Ensembl:ENSP00000470969}
AC004112.4	0	0	1.1674	0	0.335939	0.335939	chr. 7
AC004156.3	3.0259	0	2.3348	0.604863	0.52307	0.52307	chr.19
AC004158.1	0.7565	0	0	0.244648	0	0	chr.16
AC004158.2	59.761	61.0518	58.3688	1.78362	1.77356	1.77356	chr.16
AC004166.6	7.5647	10.1753	5.8369	0.932712	0.834859	0.834859	chr. 7
AC004221.2	0	0	1.1674	0	0.335939	0.335939	chr.19
AC004237.1	2.2694	0	0	0.514468	0	0	chr. 5
AC004381.6	312.421	184.286	182.111	2.49613	2.26271	2.26271	chr.16	Putative RNA exonuclease NEF-sp
AC004383.3	0	0	2.3348	0	0.52307	0.52307	chr.X
AC004447.2	1074.94	974.568	994.605	3.03179	2.99809	2.99809	chr.19
AC004448.2	0	0	1.1674	0	0.335939	0.335939	chr.17
AC004448.5	0	1.1306	0	0	0	0	chr.17
AC004449.6	1.5129	2.2612	2.3348	0.400175	0.52307	0.52307	chr.19
AC004471.10	2.2694	3.3918	2.3348	0.514468	0.52307	0.52307	chr.22
AC004471.9	3.0259	9.0447	2.3348	0.604863	0.52307	0.52307	chr.22
AC004490.1	3.0259	0	4.6695	0.604863	0.753545	0.753545	chr.19
AC004510.3	0	0	1.1674	0	0.335939	0.335939	chr.19
AC004540.5	1.5129	0	0	0.400175	0	0	chr. 7
AC004623.3	16.6423	53.1377	26.8497	1.24656	1.44482	1.44482	chr.19	TEC
AC004754.3	0	3.3918	0	0	0	0	chr.16	Uncharacterized protein {ECO:0000313|Ensembl:ENSP00000471331}; cDNA FLJ60496 {ECO:0000313|EMBL:BAG57772.1}
AC004775.5	0.7565	1.1306	0	0.244648	0	0	chr. 5
AC004791.2	2.2694	6.7835	5.8369	0.514468	0.834859	0.834859	chr.19
AC004813.1	50.6834	31.6565	52.5319	1.71335	1.72861	1.72861	chr.12
AC004824.2	7.5647	12.4365	8.1716	0.932712	0.962445	0.962445	chr. 1
AC004837.3	0.7565	11.3059	0	0.244648	0	0	chr. 7
AC004837.4	0.7565	0	0	0.244648	0	0	chr. 7
AC004837.5	0	2.2612	2.3348	0	0.52307	0.52307	chr. 7
AC004840.8	0.7565	0	0	0.244648	0	0	chr. 7
AC004840.9	84.7245	67.8354	82.8837	1.9331	1.92368	1.92368	chr. 7
AC004893.10	0	3.3918	1.1674	0	0.335939	0.335939	chr. 7
AC004893.11	73.3775	85.9248	66.5404	1.87144	1.82956	1.82956	chr. 7	uncharacterized LOC101927550; Derived by automated computational analysis using gene prediction method: BestRefSeq.
AC004941.3	0.7565	0	0	0.244648	0	0	chr. 7
AC004945.1	0	1.1306	0	0	0	0	chr. 7
AC004951.6	180.04	194.461	178.609	2.25777	2.25433	2.25433	chr. 7
AC004967.7	4.5388	6.7835	5.8369	0.743416	0.834859	0.834859	chr. 7
AC004980.10	1.5129	0	5.8369	0.400175	0.834859	0.834859	chr. 7
AC004980.7	139.947	149.238	162.265	2.14905	2.21289	2.21289	chr. 7	processed_transcript
AC004980.9	3.0259	3.3918	3.5021	0.604863	0.653415	0.653415	chr. 7
AC004985.12	0	1.1306	1.1674	0	0.335939	0.335939	chr. 7
AC004988.1	3.7823	12.4365	17.5106	0.679637	1.26742	1.26742	chr. 7
AC005007.3	0	4.5224	2.3348	0	0.52307	0.52307	chr. 7
AC005009.2	0	2.2612	0	0	0	0	chr. 7
AC005017.2	0	0	1.1674	0	0.335939	0.335939	chr. 7
AC005037.1	0.7565	0	0	0.244648	0	0	chr. 2
AC005037.3	6.8082	6.7835	9.339	0.892551	1.01448	1.01448	chr. 2
AC005037.4	0.7565	0	0	0.244648	0	0	chr. 2
AC005042.2	2.2694	2.2612	5.8369	0.514468	0.834859	0.834859	chr. 2
AC005042.4	3.0259	2.2612	0	0.604863	0	0	chr. 2
AC005076.5	22.6941	12.4365	18.678	1.37464	1.29398	1.29398	chr. 7
AC005077.12	15.1294	16.9588	15.1759	1.20762	1.20887	1.20887	chr. 7	processed_transcript
AC005077.14	46.1446	28.2647	15.1759	1.67343	1.20887	1.20887	chr. 7
AC005077.7	0	0	2.3348	0	0.52307	0.52307	chr. 7
AC005082.12	0.7565	0	0	0.244648	0	0	chr. 7
AC005104.3	6.8082	19.22	14.0085	0.892551	1.17634	1.17634	chr. 2
AC005152.3	0.7565	2.2612	1.1674	0.244648	0.335939	0.335939	chr.17
AC005154.6	199.708	221.595	203.124	2.30256	2.30989	2.30989	chr. 7	retained_intron
AC005154.7	0.7565	5.653	0	0.244648	0	0	chr. 7
AC005154.8	1.5129	0	0	0.400175	0	0	chr. 7
AC005176.2	0.7565	1.1306	0	0.244648	0	0	chr.19	processed_transcript
AC005197.2	0.7565	0	0	0.244648	0	0	chr.19
AC005224.2	9.0776	19.22	15.1759	1.00336	1.20887	1.20887	chr.17
AC005253.2	61.274	73.4883	96.8922	1.79431	1.99075	1.99075	chr.19
AC005264.2	2.2694	0	0	0.514468	0	0	chr.19	Derived by automated computational analysis using gene prediction method: Gnomon.
AC005276.1	6.8082	3.3918	0	0.892551	0	0	chr. 7
AC005300.5	0	1.1306	0	0	0	0	chr.22
AC005306.3	3.0259	10.1753	2.3348	0.604863	0.52307	0.52307	chr.19	retained_intron
AC005307.1	0.7565	0	0	0.244648	0	0	chr.19
AC005307.3	0	2.2612	0	0	0	0	chr.19
AC005329.7	56.7352	30.5259	18.678	1.76144	1.29398	1.29398	chr.19
AC005330.2	2.2694	0	0	0.514468	0	0	chr.19
AC005336.5	6.8082	20.3506	10.5064	0.892551	1.06094	1.06094	chr.19
AC005339.2	0	0	2.3348	0	0.52307	0.52307	chr.19
AC005351.1	0	0	1.1674	0	0.335939	0.335939	chr. 5
AC005355.1	1.5129	0	0	0.400175	0	0	chr. 5
AC005355.2	26.4764	1.1306	2.3348	1.43896	0.52307	0.52307	chr. 5
AC005355.3	0	1.1306	0	0	0	0	chr. 5	TEC
AC005363.11	0	2.2612	1.1674	0	0.335939	0.335939	chr.16
AC005363.9	12.86	4.5224	12.8411	1.14176	1.14117	1.14117	chr.16	transcribed_processed_pseudogene
AC005387.2	1.5129	1.1306	1.1674	0.400175	0.335939	0.335939	chr.19
AC005387.3	0	1.1306	1.1674	0	0.335939	0.335939	chr.19
AC005391.2	1.5129	1.1306	1.1674	0.400175	0.335939	0.335939	chr.19
AC005498.3	1.5129	0	1.1674	0.400175	0.335939	0.335939	chr.19
AC005517.3	0	2.2612	1.1674	0	0.335939	0.335939	chr.17
AC005519.4	15.1294	26.0036	35.0213	1.20762	1.55656	1.55656	chr.14	sense_overlapping
AC005523.2	760.251	886.382	870.863	2.88153	2.94045	2.94045	chr.19
AC005523.3	1.5129	0	1.1674	0.400175	0.335939	0.335939	chr.19
AC005534.8	0.7565	2.2612	2.3348	0.244648	0.52307	0.52307	chr. 7
AC005537.2	0.7565	5.653	0	0.244648	0	0	chr. 7
AC005538.3	0	75.7495	107.399	0	2.03502	2.03502	chr. 2	TEC
AC005540.3	0	3.3918	16.3433	0	1.23913	1.23913	chr. 2
AC005546.2	0.7565	0	0	0.244648	0	0	chr.19
AC005562.1	327.551	292.823	324.531	2.5166	2.51259	2.51259	chr.17	processed_transcript
AC005578.3	0.7565	0	0	0.244648	0	0	chr.19	TEC
AC005592.1	2.2694	0	0	0.514468	0	0	chr. 5
AC005592.2	6.0518	11.3059	15.1759	0.8483	1.20887	1.20887	chr. 5	Derived by automated computational analysis using gene prediction method: Gnomon.
AC005593.2	0	1.1306	0	0	0	0	chr. 5	TEC
AC005606.14	0	21.4812	0	0	0	0	chr.16
AC005609.16	0	1.1306	0	0	0	0	chr. 5
AC005609.18	0	2.2612	0	0	0	0	chr. 5
AC005614.3	10.5906	21.4812	17.5106	1.06411	1.26742	1.26742	chr.19
AC005616.2	0	1.1306	3.5021	0	0.653415	0.653415	chr.19
AC005618.6	24.9635	40.7012	43.1929	1.41436	1.64535	1.64535	chr. 5
AC005618.8	0	1.1306	1.1674	0	0.335939	0.335939	chr. 5
AC005624.2	0.7565	2.2612	8.1716	0.244648	0.962445	0.962445	chr.19
AC005682.5	36.3105	57.6601	54.8667	1.57183	1.74715	1.74715	chr. 7	retained_intron
AC005682.6	0	0	1.1674	0	0.335939	0.335939	chr. 7
AC005702.1	0.7565	0	0	0.244648	0	0	chr.17
AC005740.6	3.7823	1.1306	3.5021	0.679637	0.653415	0.653415	chr. 5
AC005754.7	0	0	2.3348	0	0.52307	0.52307	chr. 5
AC005775.2	4.5388	3.3918	11.6738	0.743416	1.10291	1.10291	chr.19
AC005776.1	0	1.1306	0	0	0	0	chr.19
AC005785.2	5.2953	5.653	2.3348	0.799016	0.52307	0.52307	chr.19	retained_intron
AC005789.11	69.5951	67.8354	99.227	1.84877	2.00098	2.00098	chr.19
AC005822.1	0.7565	0	0	0.244648	0	0	chr.17
AC005932.1	15.1294	4.5224	15.1759	1.20762	1.20887	1.20887	chr.19
AC005943.6	0.7565	0	3.5021	0.244648	0.653415	0.653415	chr.19	TEC
AC005944.2	24.9635	0	12.8411	1.41436	1.14117	1.14117	chr.19
AC005954.3	0.7565	0	0	0.244648	0	0	chr.19	sense_intronic
AC005954.4	2.2694	4.5224	3.5021	0.514468	0.653415	0.653415	chr.19
AC006011.4	32.5282	11.3059	9.339	1.52541	1.01448	1.01448	chr. 2
AC006014.7	16.6423	18.0894	52.5319	1.24656	1.72861	1.72861	chr. 7
AC006014.8	10.5906	11.3059	1.1674	1.06411	0.335939	0.335939	chr. 7	processed_transcript
AC006026.9	0.7565	0	0	0.244648	0	0	chr. 7
AC006077.3	9.8341	3.3918	4.6695	1.03479	0.753545	0.753545	chr. 5	TEC
AC006116.15	1.5129	12.4365	1.1674	0.400175	0.335939	0.335939	chr.19	sense_intronic
AC006116.17	2.2694	1.1306	5.8369	0.514468	0.834859	0.834859	chr.19
AC006116.20	0.7565	0	0	0.244648	0	0	chr.19	HCG1811308 {ECO:0000313|EMBL:EAW72437.1}; Protein LOC100506374 {ECO:0000313|Ensembl:ENSP00000466813}
AC006116.22	0.7565	0	0	0.244648	0	0	chr.19
AC006116.24	0	1.1306	0	0	0	0	chr.19	sense_intronic
AC006116.27	0.7565	0	0	0.244648	0	0	chr.19	transcribed_processed_pseudogene
AC006128.2	42.3622	53.1377	70.0426	1.63711	1.85152	1.85152	chr.19	TEC
AC006153.3	0.7565	0	0	0.244648	0	0	chr. 7
AC006156.2	0	0	1.1674	0	0.335939	0.335939	chr. Y
AC006157.2	0	0	11.6738	0	1.10291	1.10291	chr. Y	zinc finger protein, Y-linked; Derived by automated computational analysis using gene prediction method: BestRefSeq,Gnomon.
AC006159.4	0.7565	0	1.1674	0.244648	0.335939	0.335939	chr. 7
AC006160.5	3.0259	0	0	0.604863	0	0	chr. 4
AC006195.2	0	0	1.1674	0	0.335939	0.335939	chr. 7
AC006262.4	0.7565	1.1306	0	0.244648	0	0	chr.19
AC006262.5	2.2694	0	0	0.514468	0	0	chr.19	Derived by automated computational analysis using gene prediction method: Gnomon.
AC006272.1	0	1.1306	0	0	0	0	chr.19	Derived by automated computational analysis using gene prediction method: Gnomon.
AC006273.4	3.7823	7.9141	7.0043	0.679637	0.903323	0.903323	chr.19
AC006273.5	6.0518	1.1306	0	0.8483	0	0	chr.19
AC006277.2	9.0776	6.7835	8.1716	1.00336	0.962445	0.962445	chr.19
AC006277.3	15.1294	18.0894	23.3475	1.20762	1.38645	1.38645	chr.19	TEC
AC006372.4	0	1.1306	0	0	0	0	chr. 7	uncharacterized LOC101927914; Derived by automated computational analysis using gene prediction method: BestRefSeq.
AC006378.2	0	1.1306	1.1674	0	0.335939	0.335939	chr. 7
AC006445.7	0.7565	0	0	0.244648	0	0	chr. 4
AC006449.2	98.3409	54.2683	53.6993	1.99713	1.73798	1.73798	chr.17	NS5ATP13TP1 {ECO:0000313|EMBL:AAR23237.1}
AC006486.10	24.9635	28.2647	28.017	1.41436	1.46265	1.46265	chr.19	TEC
AC006486.9	0	0	8.1716	0	0.962445	0.962445	chr.19	Uncharacterized protein {ECO:0000313|Ensembl:ENSP00000470087}
AC006509.7	0	0	2.3348	0	0.52307	0.52307	chr. 2
AC006538.1	19.6682	22.6118	14.0085	1.3153	1.17634	1.17634	chr.19	sense_intronic
AC006539.2	0.7565	0	1.1674	0.244648	0.335939	0.335939	chr.19
AC006539.3	0.7565	0	0	0.244648	0	0	chr.19
AC006547.13	29.5023	46.3542	38.5234	1.48433	1.59685	1.59685	chr.22
AC006547.14	2.2694	5.653	1.1674	0.514468	0.335939	0.335939	chr.22	uncharacterized protein LOC388849
AC006548.28	604.418	687.398	643.224	2.78206	2.80904	2.80904	chr.22	sense_overlapping
AC006552.1	1.5129	0	0	0.400175	0	0	chr. 4
AC006942.4	3.0259	1.1306	1.1674	0.604863	0.335939	0.335939	chr.19
AC006946.12	0	0	1.1674	0	0.335939	0.335939	chr.22
AC006946.15	1.5129	0	0	0.400175	0	0	chr.22
AC006987.5	0	1.1306	0	0	0	0	chr. Y
AC006994.2	2.2694	0	0	0.514468	0	0	chr. 2
AC006995.8	0	24.873	23.3475	0	1.38645	1.38645	chr. 7	processed_transcript
AC007000.10	1.5129	2.2612	1.1674	0.400175	0.335939	0.335939	chr. 7
AC007000.11	0	3.3918	1.1674	0	0.335939	0.335939	chr. 7
AC007036.4	0.7565	1.1306	0	0.244648	0	0	chr. 7	sense_intronic
AC007036.5	6.0518	2.2612	15.1759	0.8483	1.20887	1.20887	chr. 7	sense_overlapping
AC007036.6	0.7565	0	0	0.244648	0	0	chr. 7
AC007038.7	11.347	10.1753	10.5064	1.09156	1.06094	1.06094	chr. 2	uncharacterized LOC101928020; Derived by automated computational analysis using gene prediction method: BestRefSeq.
AC007040.11	36.3105	54.2683	17.5106	1.57183	1.26742	1.26742	chr. 2	Uncharacterized protein {ECO:0000313|Ensembl:ENSP00000475641}
AC007041.2	0	2.2612	1.1674	0	0.335939	0.335939	chr. 2
AC007064.24	0	1.1306	0	0	0	0	chr.22
AC007099.1	3.0259	5.653	2.3348	0.604863	0.52307	0.52307	chr. 2	uncharacterized LOC101927884; Derived by automated computational analysis using gene prediction method: BestRefSeq.
AC007126.1	68.8386	81.4024	57.2014	1.8441	1.76493	1.76493	chr. 4
AC007163.6	1.5129	3.3918	2.3348	0.400175	0.52307	0.52307	chr. 2	uncharacterized LOC101927795; Derived by automated computational analysis using gene prediction method: BestRefSeq.
AC007182.6	3.7823	3.3918	0	0.679637	0	0	chr.14
AC007191.4	36.3105	52.0071	49.0298	1.57183	1.69923	1.69923	chr.19	TEC
AC007192.6	0	0	2.3348	0	0.52307	0.52307	chr.19
AC007204.2	0.7565	1.1306	2.3348	0.244648	0.52307	0.52307	chr.19
AC007228.11	0.7565	1.1306	0	0.244648	0	0	chr.19
AC007229.3	2.2694	2.2612	3.5021	0.514468	0.653415	0.653415	chr.19
AC007238.1	1.5129	0	1.1674	0.400175	0.335939	0.335939	chr. 2
AC007246.3	110.444	72.3577	72.3773	2.04706	1.86556	1.86556	chr. 2	uncharacterized LOC728730; Derived by automated computational analysis using gene prediction method: BestRefSeq.
AC007249.3	0	1.1306	0	0	0	0	chr. 2
AC007250.4	4.5388	4.5224	1.1674	0.743416	0.335939	0.335939	chr. 2
AC007255.8	3.7823	5.653	1.1674	0.679637	0.335939	0.335939	chr. 7
AC007256.5	6.8082	5.653	3.5021	0.892551	0.653415	0.653415	chr. 2
AC007272.3	0	0	2.3348	0	0.52307	0.52307	chr. 2
AC007277.3	6.8082	2.2612	7.0043	0.892551	0.903323	0.903323	chr. 2
AC007279.2	3.0259	3.3918	3.5021	0.604863	0.653415	0.653415	chr. 2
AC007283.5	2.2694	2.2612	0	0.514468	0	0	chr. 2
AC007285.6	0	5.653	1.1674	0	0.335939	0.335939	chr. 7
AC007285.7	0	0	1.1674	0	0.335939	0.335939	chr. 7
AC007292.3	12.86	21.4812	14.0085	1.14176	1.17634	1.17634	chr.19
AC007292.6	22.6941	23.7424	30.3518	1.37464	1.49626	1.49626	chr.19
AC007292.7	2.2694	1.1306	1.1674	0.514468	0.335939	0.335939	chr.19
AC007308.6	1.5129	3.3918	4.6695	0.400175	0.753545	0.753545	chr.22
AC007318.5	0	1.1306	5.8369	0	0.834859	0.834859	chr. 2
AC007326.1	1.5129	3.3918	5.8369	0.400175	0.834859	0.834859	chr.22
AC007362.3	0	0	1.1674	0	0.335939	0.335939	chr. 2
AC007365.1	0	1.1306	0	0	0	0	chr. 2	uncharacterized LOC339807; Derived by automated computational analysis using gene prediction method: BestRefSeq.
AC007365.3	2.2694	3.3918	3.5021	0.514468	0.653415	0.653415	chr. 2
AC007383.3	51.4399	45.2236	49.0298	1.71966	1.69923	1.69923	chr. 2
AC007386.2	0.7565	4.5224	1.1674	0.244648	0.335939	0.335939	chr. 2	uncharacterized LOC400958; Derived by automated computational analysis using gene prediction method: BestRefSeq.
AC007386.4	0.7565	0	0	0.244648	0	0	chr. 2
AC007389.1	0	0	1.1674	0	0.335939	0.335939	chr. 2
AC007389.3	37.067	37.3095	30.3518	1.58055	1.49626	1.49626	chr. 2
AC007395.3	0	0	1.1674	0	0.335939	0.335939	chr. 2
AC007405.4	4.5388	2.2612	0	0.743416	0	0	chr. 2	uncharacterized LOC101926913; Derived by automated computational analysis using gene prediction method: BestRefSeq.
AC007405.8	3.0259	1.1306	0	0.604863	0	0	chr. 2
AC007566.10	6.0518	2.2612	7.0043	0.8483	0.903323	0.903323	chr. 7
AC007620.3	217.863	281.517	261.492	2.34017	2.41912	2.41912	chr. 3
AC007743.1	390.338	359.527	366.556	2.59255	2.56532	2.56532	chr. 2	Derived by automated computational analysis using gene prediction method: Gnomon.
AC007750.5	4.5388	5.653	5.8369	0.743416	0.834859	0.834859	chr. 2	uncharacterized LOC101929532; Derived by automated computational analysis using gene prediction method: BestRefSeq.
AC007773.2	12.1035	4.5224	8.1716	1.11739	0.962445	0.962445	chr.19	uncharacterized LOC400684; Derived by automated computational analysis using gene prediction method: BestRefSeq.
AC007787.2	0	1.1306	0	0	0	0	chr.19
AC007787.3	1.5129	5.653	3.5021	0.400175	0.653415	0.653415	chr.19	TEC
AC007790.4	11.347	7.9141	15.1759	1.09156	1.20887	1.20887	chr. 7
AC007796.1	0	2.2612	0	0	0	0	chr.19
AC007875.2	1.5129	0	0	0.400175	0	0	chr. 7
AC007875.3	0.7565	0	2.3348	0.244648	0.52307	0.52307	chr. 7
AC007879.1	0	0	1.1674	0	0.335939	0.335939	chr. 2
AC007879.2	11.347	9.0447	9.339	1.09156	1.01448	1.01448	chr. 2	uncharacterized LOC101927865; Derived by automated computational analysis using gene prediction method: BestRefSeq.
AC007879.3	0	0	1.1674	0	0.335939	0.335939	chr. 2
AC007879.4	1.5129	1.1306	3.5021	0.400175	0.653415	0.653415	chr. 2
AC007879.5	4.5388	3.3918	1.1674	0.743416	0.335939	0.335939	chr. 2
AC007879.6	0	1.1306	2.3348	0	0.52307	0.52307	chr. 2
AC007879.7	153.563	246.469	263.827	2.18911	2.42296	2.42296	chr. 2
AC007899.3	1.5129	1.1306	2.3348	0.400175	0.52307	0.52307	chr. 2
AC007950.2	0	0	1.1674	0	0.335939	0.335939	chr.15
AC007952.4	1.5129	0	1.1674	0.400175	0.335939	0.335939	chr.17
AC007952.5	1.5129	0	0	0.400175	0	0	chr.17	retained_intron
AC007952.6	6.8082	0	0	0.892551	0	0	chr.17
AC008063.3	0.7565	0	0	0.244648	0	0	chr. 2
AC008072.1	0	1.1306	3.5021	0	0.653415	0.653415	chr. 2
AC008074.3	1.5129	1.1306	1.1674	0.400175	0.335939	0.335939	chr. 2
AC008074.5	0	1.1306	0	0	0	0	chr. 2
AC008079.10	48.414	52.0071	36.1887	1.69385	1.57041	1.57041	chr.22
AC008088.4	3.7823	3.3918	1.1674	0.679637	0.335939	0.335939	chr.17
AC008132.13	0.7565	0	1.1674	0.244648	0.335939	0.335939	chr.22	processed_transcript
AC008132.15	0	5.653	7.0043	0	0.903323	0.903323	chr.22
AC008265.2	0	0	1.1674	0	0.335939	0.335939	chr. 7
AC008268.1	0	1.1306	0	0	0	0	chr. 2
AC008268.2	0	1.1306	0	0	0	0	chr. 2	retained_intron
AC008280.3	0	0	1.1674	0	0.335939	0.335939	chr. 2
AC008440.5	0.7565	1.1306	0	0.244648	0	0	chr.19
AC008592.3	2.2694	0	0	0.514468	0	0	chr. 5
AC008592.5	0.7565	1.1306	1.1674	0.244648	0.335939	0.335939	chr. 5	retained_intron
AC008592.8	0.7565	0	0	0.244648	0	0	chr. 5
AC008697.1	5.2953	0	9.339	0.799016	1.01448	1.01448	chr. 5	uncharacterized LOC285626; Derived by automated computational analysis using gene prediction method: BestRefSeq.
AC008746.12	3.0259	1.1306	3.5021	0.604863	0.653415	0.653415	chr.19
AC008746.5	1.5129	1.1306	0	0.400175	0	0	chr.19
AC008753.3	3.7823	0	1.1674	0.679637	0.335939	0.335939	chr.19
AC008810.1	22.6941	23.7424	22.1802	1.37464	1.36512	1.36512	chr. 5
AC008937.3	3.0259	1.1306	8.1716	0.604863	0.962445	0.962445	chr. 5
AC008982.2	7.5647	4.5224	8.1716	0.932712	0.962445	0.962445	chr.19	sense_intronic
AC008984.2	0	0	7.0043	0	0.903323	0.903323	chr.19	processed_transcript
AC008985.1	21.1811	21.4812	38.5234	1.34598	1.59685	1.59685	chr.19	TEC
AC008993.2	26.4764	26.0036	40.8582	1.43896	1.62178	1.62178	chr.19	TEC
AC009005.2	27.2329	13.5671	18.678	1.45076	1.29398	1.29398	chr.19
AC009022.1	3.0259	0	0	0.604863	0	0	chr.16
AC009060.2	82.4551	66.7048	71.21	1.92145	1.8586	1.8586	chr.16
AC009095.4	0.7565	2.2612	1.1674	0.244648	0.335939	0.335939	chr.16
AC009120.11	1.5129	1.1306	2.3348	0.400175	0.52307	0.52307	chr.16
AC009120.3	3.0259	2.2612	3.5021	0.604863	0.653415	0.653415	chr.16
AC009120.4	1.5129	0	1.1674	0.400175	0.335939	0.335939	chr.16	uncharacterized LOC101928035; Derived by automated computational analysis using gene prediction method: BestRefSeq.
AC009120.5	1.5129	3.3918	1.1674	0.400175	0.335939	0.335939	chr.16
AC009120.6	22.6941	22.6118	36.1887	1.37464	1.57041	1.57041	chr.16
AC009133.12	100.61	136.801	124.909	2.00694	2.10006	2.10006	chr.16
AC009133.15	58.2481	80.2719	37.356	1.77267	1.58383	1.58383	chr.16
AC009133.17	3.0259	5.653	1.1674	0.604863	0.335939	0.335939	chr.16
AC009133.21	31.0152	27.1342	22.1802	1.50536	1.36512	1.36512	chr.16
AC009133.22	0	0	1.1674	0	0.335939	0.335939	chr.16	Uncharacterized protein {ECO:0000313|Ensembl:ENSP00000404873}
AC009227.2	0.7565	0	0	0.244648	0	0	chr. 2	uncharacterized LOC100144595; Derived by automated computational analysis using gene prediction method: BestRefSeq.
AC009236.2	0	1.1306	0	0	0	0	chr. 2
AC009237.11	2.2694	0	5.8369	0.514468	0.834859	0.834859	chr. 2
AC009237.17	1.5129	0	0	0.400175	0	0	chr. 2
AC009237.8	92.2892	68.966	80.549	1.96983	1.91142	1.91142	chr. 2	processed_transcript
AC009238.7	1.5129	0	0	0.400175	0	0	chr. 2
AC009238.8	0.7565	0	0	0.244648	0	0	chr. 2
AC009299.4	0	0	4.6695	0	0.753545	0.753545	chr. 2
AC009303.1	0.7565	1.1306	1.1674	0.244648	0.335939	0.335939	chr. 2
AC009303.2	61.274	94.9695	80.549	1.79431	1.91142	1.91142	chr. 2	TEC
AC009303.3	1.5129	0	0	0.400175	0	0	chr. 2
AC009336.19	3.7823	0	0	0.679637	0	0	chr. 2	homeobox D4; Derived by automated computational analysis using gene prediction method: BestRefSeq,Gnomon.
AC009403.2	68.0822	58.7907	54.8667	1.83937	1.74715	1.74715	chr. 7
AC009404.2	36.3105	57.6601	64.2057	1.57183	1.81429	1.81429	chr. 2
AC009478.1	0	0	1.1674	0	0.335939	0.335939	chr. 2
AC009495.3	0.7565	1.1306	0	0.244648	0	0	chr. 2
AC009495.4	0	0	1.1674	0	0.335939	0.335939	chr. 2
AC009498.1	0	1.1306	0	0	0	0	chr. 2
AC009501.4	11.347	13.5671	12.8411	1.09156	1.14117	1.14117	chr. 2	uncharacterized LOC100132215; Derived by automated computational analysis using gene prediction method: BestRefSeq.
AC009502.1	0	0	1.1674	0	0.335939	0.335939	chr. 2
AC009502.4	5.2953	7.9141	7.0043	0.799016	0.903323	0.903323	chr. 2
AC009506.1	17.3988	19.22	21.0128	1.26479	1.34268	1.34268	chr. 2
AC009506.2	0.7565	0	0	0.244648	0	0	chr. 2
AC009518.2	0	1.1306	2.3348	0	0.52307	0.52307	chr. 7
AC009518.4	0	0	1.1674	0	0.335939	0.335939	chr. 7	Derived by automated computational analysis using gene prediction method: Gnomon.
AC009892.10	0	0	1.1674	0	0.335939	0.335939	chr.19
AC009945.4	0	1.1306	0	0	0	0	chr. 7
AC009948.5	142.973	130.018	143.587	2.15828	2.16013	2.16013	chr. 2	uncharacterized LOC101927027; Derived by automated computational analysis using gene prediction method: BestRefSeq.
AC009948.7	2.2694	4.5224	2.3348	0.514468	0.52307	0.52307	chr. 2
AC009950.2	27.2329	21.4812	25.6823	1.45076	1.42622	1.42622	chr. 2
AC009961.2	0.7565	0	1.1674	0.244648	0.335939	0.335939	chr. 2
AC009961.3	6.8082	0	4.6695	0.892551	0.753545	0.753545	chr. 2
AC009963.3	0	2.2612	0	0	0	0	chr. 2
AC009967.3	2.2694	0	0	0.514468	0	0	chr. 2
AC010084.1	0.7565	2.2612	0	0.244648	0	0	chr. Y
AC010096.1	1.5129	0	2.3348	0.400175	0.52307	0.52307	chr. 2
AC010127.3	0.7565	3.3918	0	0.244648	0	0	chr. 2	uncharacterized LOC101929680; Derived by automated computational analysis using gene prediction method: BestRefSeq.
AC010132.11	0	0	1.1674	0	0.335939	0.335939	chr. 7
AC010148.1	9.0776	2.2612	3.5021	1.00336	0.653415	0.653415	chr. 2	retained_intron
AC010226.4	8.3212	0	9.339	0.969472	1.01448	1.01448	chr. 5	uncharacterized LOC101927100; Derived by automated computational analysis using gene prediction method: BestRefSeq.
AC010240.2	0	0	1.1674	0	0.335939	0.335939	chr. 5
AC010243.1	3.0259	1.1306	4.6695	0.604863	0.753545	0.753545	chr. 5
AC010287.1	0	1.1306	4.6695	0	0.753545	0.753545	chr.16
AC010492.2	0	0	1.1674	0	0.335939	0.335939	chr.19
AC010504.2	1.5129	4.5224	2.3348	0.400175	0.52307	0.52307	chr.19
AC010524.2	2.2694	2.2612	2.3348	0.514468	0.52307	0.52307	chr.19	Derived by automated computational analysis using gene prediction method: Gnomon.
AC010525.4	0	1.1306	0	0	0	0	chr.19
AC010642.1	110.444	126.626	136.583	2.04706	2.13856	2.13856	chr.19	Uncharacterized protein {ECO:0000313|Ensembl:ENSP00000467774}
AC010642.2	3.7823	0	0	0.679637	0	0	chr.19
AC010733.5	3.0259	0	3.5021	0.604863	0.653415	0.653415	chr. 2
AC010761.13	2.2694	3.3918	2.3348	0.514468	0.52307	0.52307	chr.17
AC010761.6	0	0	1.1674	0	0.335939	0.335939	chr.17
AC010761.9	6.0518	6.7835	3.5021	0.8483	0.653415	0.653415	chr.17
AC010878.3	3.0259	2.2612	2.3348	0.604863	0.52307	0.52307	chr. 2
AC010879.1	40.0928	0	49.0298	1.61377	1.69923	1.69923	chr. Y	neuroligin 4, Y-linked; Derived by automated computational analysis using gene prediction method: BestRefSeq,Gnomon.
AC010879.2	21.1811	91.5778	52.5319	1.34598	1.72861	1.72861	chr. Y	neuroligin 4, Y-linked; Derived by automated computational analysis using gene prediction method: BestRefSeq,Gnomon.
AC010883.5	1.5129	2.2612	0	0.400175	0	0	chr. 2
AC010886.2	1.5129	0	3.5021	0.400175	0.653415	0.653415	chr. 2
AC010890.1	1.5129	0	1.1674	0.400175	0.335939	0.335939	chr. 2	uncharacterized LOC101928161; Derived by automated computational analysis using gene prediction method: BestRefSeq.
AC010894.3	3.7823	10.1753	4.6695	0.679637	0.753545	0.753545	chr. 2
AC010900.2	3.7823	0	2.3348	0.679637	0.52307	0.52307	chr. 2
AC010976.2	14.3729	18.0894	21.0128	1.18676	1.34268	1.34268	chr. 2
AC010980.2	0.7565	1.1306	0	0.244648	0	0	chr. 2	processed_transcript
AC010983.1	0.7565	0	0	0.244648	0	0	chr. 2
AC010987.6	1.5129	0	1.1674	0.400175	0.335939	0.335939	chr. 2	uncharacterized LOC101927701; Derived by automated computational analysis using gene prediction method: BestRefSeq.
AC011242.6	15.8858	15.8283	19.8454	1.22752	1.31901	1.31901	chr. 2
AC011247.3	0	0	1.1674	0	0.335939	0.335939	chr. 2
AC011284.3	3.7823	4.5224	0	0.679637	0	0	chr. 7
AC011288.2	1.5129	4.5224	1.1674	0.400175	0.335939	0.335939	chr. 7
AC011290.5	6.8082	9.0447	10.5064	0.892551	1.06094	1.06094	chr. 7
AC011330.13	8.3212	14.6977	15.1759	0.969472	1.20887	1.20887	chr.15	sense_intronic
AC011330.5	157.345	175.241	54.8667	2.19961	1.74715	1.74715	chr.15
AC011477.2	0.7565	3.3918	3.5021	0.244648	0.653415	0.653415	chr.19
AC011530.4	5.2953	1.1306	0	0.799016	0	0	chr.19	Uncharacterized protein {ECO:0000313|Ensembl:ENSP00000469741}
AC011558.5	251.148	299.606	175.106	2.40165	2.24578	2.24578	chr.19	TEC
AC011737.2	2.2694	2.2612	0	0.514468	0	0	chr. 2
AC011738.4	3.7823	4.5224	12.8411	0.679637	1.14117	1.14117	chr. 7	uncharacterized LOC100506895; Derived by automated computational analysis using gene prediction method: BestRefSeq.
AC011747.4	96.0715	75.7495	87.5532	1.98709	1.9472	1.9472	chr. 2	uncharacterized LOC101929567; Derived by automated computational analysis using gene prediction method: BestRefSeq.
AC011893.3	16.6423	6.7835	9.339	1.24656	1.01448	1.01448	chr. 2
AC011899.9	0	1.1306	0	0	0	0	chr. 7	uncharacterized LOC100506585; Derived by automated computational analysis using gene prediction method: BestRefSeq.
AC011999.1	0	1.1306	0	0	0	0	chr. 2
AC012065.5	0.7565	0	0	0.244648	0	0	chr. 2
AC012065.7	1.5129	0	0	0.400175	0	0	chr. 2
AC012066.1	0.7565	1.1306	1.1674	0.244648	0.335939	0.335939	chr. 2
AC012074.2	0.7565	0	0	0.244648	0	0	chr. 2
AC012146.7	47.6575	32.7871	50.1972	1.68715	1.70925	1.70925	chr.17	TEC
AC012314.8	14.3729	12.4365	16.3433	1.18676	1.23913	1.23913	chr.19	Derived by automated computational analysis using gene prediction method: Gnomon.
AC012317.1	1.5129	0	1.1674	0.400175	0.335939	0.335939	chr.16
AC012322.1	0	0	2.3348	0	0.52307	0.52307	chr.16
AC012354.6	1.5129	2.2612	3.5021	0.400175	0.653415	0.653415	chr. 2
AC012358.4	11.347	13.5671	18.678	1.09156	1.29398	1.29398	chr. 2
AC012358.7	0.7565	1.1306	1.1674	0.244648	0.335939	0.335939	chr. 2
AC012358.8	3.0259	7.9141	1.1674	0.604863	0.335939	0.335939	chr. 2
AC012360.4	0	1.1306	0	0	0	0	chr. 2
AC012360.6	17.3988	14.6977	2.3348	1.26479	0.52307	0.52307	chr. 2
AC012363.7	0.7565	2.2612	0	0.244648	0	0	chr. 2
AC012363.8	0	1.1306	0	0	0	0	chr. 2
AC012370.2	0.7565	0	0	0.244648	0	0	chr. 2	sense_intronic
AC012370.3	0	0	3.5021	0	0.653415	0.653415	chr. 2
AC012442.6	0.7565	2.2612	0	0.244648	0	0	chr. 2
AC012454.4	0.7565	1.1306	0	0.244648	0	0	chr. 2
AC012462.2	0	2.2612	4.6695	0	0.753545	0.753545	chr. 2
AC012487.2	9.0776	11.3059	9.339	1.00336	1.01448	1.01448	chr. 2
AC012507.3	0	0	1.1674	0	0.335939	0.335939	chr. 2	uncharacterized LOC151484; Derived by automated computational analysis using gene prediction method: BestRefSeq.
AC012507.4	0	1.1306	1.1674	0	0.335939	0.335939	chr. 2
AC012512.1	0.7565	0	0	0.244648	0	0	chr. 2
AC012513.4	1.5129	0	1.1674	0.400175	0.335939	0.335939	chr. 2
AC012531.25	31.7717	21.4812	15.1759	1.5155	1.20887	1.20887	chr.12
AC012613.2	3.0259	1.1306	1.1674	0.604863	0.335939	0.335939	chr. 5
AC012668.1	0	1.1306	0	0	0	0	chr. 2
AC012668.2	0	4.5224	0	0	0	0	chr. 2
AC013268.3	3.0259	0	2.3348	0.604863	0.52307	0.52307	chr. 2
AC013271.3	0	5.653	7.0043	0	0.903323	0.903323	chr. 2	retained_intron
AC013394.2	685.361	658.003	698.091	2.83655	2.84453	2.84453	chr.15	retained_intron
AC013429.5	0	0	1.1674	0	0.335939	0.335939	chr. 7
AC013448.1	0.7565	1.1306	2.3348	0.244648	0.52307	0.52307	chr. 2
AC013470.6	0.7565	0	0	0.244648	0	0	chr. 7
AC013472.3	8.3212	6.7835	7.0043	0.969472	0.903323	0.903323	chr. 2	retained_intron
AC013474.4	1.5129	1.1306	0	0.400175	0	0	chr. 2
AC015688.3	0	4.5224	9.339	0	1.01448	1.01448	chr.17	Uncharacterized protein {ECO:0000313|Ensembl:ENSP00000463557}
AC015691.13	0.7565	4.5224	2.3348	0.244648	0.52307	0.52307	chr.11
AC015849.13	0.7565	0	0	0.244648	0	0	chr.17	sense_overlapping
AC015849.15	79.4292	39.5706	26.8497	1.90541	1.44482	1.44482	chr.17
AC015849.16	71.8645	48.6154	29.1844	1.86252	1.47978	1.47978	chr.17
AC015849.19	1.5129	9.0447	7.0043	0.400175	0.903323	0.903323	chr.17
AC015849.2	0	1.1306	2.3348	0	0.52307	0.52307	chr.17
AC015922.6	1.5129	0	0	0.400175	0	0	chr.17	Derived by automated computational analysis using gene prediction method: Gnomon.
AC015933.2	0	0	1.1674	0	0.335939	0.335939	chr.18
AC015969.3	0	1.1306	0	0	0	0	chr. 2
AC015971.2	12.1035	4.5224	10.5064	1.11739	1.06094	1.06094	chr. 2
AC015987.1	0.7565	2.2612	0	0.244648	0	0	chr. 7
AC016292.3	6.0518	2.2612	4.6695	0.8483	0.753545	0.753545	chr.17
AC016629.3	1.5129	2.2612	3.5021	0.400175	0.653415	0.653415	chr.19
AC016629.7	0.7565	0	0	0.244648	0	0	chr.19	transcribed_processed_pseudogene
AC016700.2	0	1.1306	0	0	0	0	chr. 2
AC016700.3	0	0	1.1674	0	0.335939	0.335939	chr. 2	retained_intron
AC016700.5	9.0776	5.653	3.5021	1.00336	0.653415	0.653415	chr. 2
AC016722.3	0.7565	1.1306	0	0.244648	0	0	chr. 2
AC016722.4	7.5647	12.4365	17.5106	0.932712	1.26742	1.26742	chr. 2
AC016734.2	0.7565	0	0	0.244648	0	0	chr. 2
AC016735.2	0.7565	4.5224	2.3348	0.244648	0.52307	0.52307	chr. 2
AC016738.4	0.7565	1.1306	2.3348	0.244648	0.52307	0.52307	chr. 2
AC016739.1	0	1.1306	0	0	0	0	chr. 2
AC016745.3	1.5129	0	1.1674	0.400175	0.335939	0.335939	chr. 2
AC016747.3	428.918	331.263	342.041	2.63339	2.53535	2.53535	chr. 2	retained_intron
AC016757.3	3.0259	3.3918	3.5021	0.604863	0.653415	0.653415	chr. 2	retained_intron
AC016831.6	0	2.2612	3.5021	0	0.653415	0.653415	chr. 7
AC016831.7	14.3729	5.653	5.8369	1.18676	0.834859	0.834859	chr. 7
AC016907.3	10.5906	10.1753	16.3433	1.06411	1.23913	1.23913	chr. 2
AC016910.1	0.7565	0	0	0.244648	0	0	chr. 2	uncharacterized LOC101928386; Derived by automated computational analysis using gene prediction method: BestRefSeq.
AC016999.2	0	1.1306	2.3348	0	0.52307	0.52307	chr. 2
AC017002.1	63.5434	208.029	201.956	1.80985	2.3074	2.3074	chr. 2
AC017002.2	13.6164	22.6118	19.8454	1.16484	1.31901	1.31901	chr. 2
AC017002.4	0.7565	0	0	0.244648	0	0	chr. 2
AC017074.2	6.8082	11.3059	10.5064	0.892551	1.06094	1.06094	chr. 2
AC017079.4	0.7565	0	0	0.244648	0	0	chr. 2
AC017081.1	41.6058	66.7048	68.8752	1.62947	1.84432	1.84432	chr. 2
AC017101.10	0.7565	0	0	0.244648	0	0	chr. 2
AC017104.2	0	1.1306	1.1674	0	0.335939	0.335939	chr. 2
AC017104.6	14.3729	10.1753	10.5064	1.18676	1.06094	1.06094	chr. 2	retained_intron
AC017116.11	2.2694	0	3.5021	0.514468	0.653415	0.653415	chr. 7	sense_overlapping
AC018462.3	0	3.3918	0	0	0	0	chr. 2
AC018464.3	5.2953	2.2612	0	0.799016	0	0	chr. 7	uncharacterized LOC101928036; Derived by automated computational analysis using gene prediction method: BestRefSeq.
AC018742.1	2.2694	1.1306	0	0.514468	0	0	chr. 2	uncharacterized LOC645949; Derived by automated computational analysis using gene prediction method: BestRefSeq.
AC018755.16	3.0259	3.3918	4.6695	0.604863	0.753545	0.753545	chr.19	processed_transcript
AC018755.17	0.7565	0	0	0.244648	0	0	chr.19
AC018766.4	31.0152	27.1342	33.8539	1.50536	1.54225	1.54225	chr.19
AC018766.6	1.5129	2.2612	4.6695	0.400175	0.753545	0.753545	chr.19
AC018799.1	0.7565	0	0	0.244648	0	0	chr. 2	uncharacterized LOC101927406; Derived by automated computational analysis using gene prediction method: BestRefSeq.
AC018804.6	0.7565	0	1.1674	0.244648	0.335939	0.335939	chr. 2
AC018816.3	0	9.0447	0	0	0	0	chr. 3
AC018878.3	0.7565	0	0	0.244648	0	0	chr. 2
AC018890.6	0	0	1.1674	0	0.335939	0.335939	chr. 2
AC018892.9	0	0	3.5021	0	0.653415	0.653415	chr. 2
AC019097.7	6.0518	3.3918	2.3348	0.8483	0.52307	0.52307	chr. 2
AC019100.3	0.7565	0	0	0.244648	0	0	chr. 2
AC020571.3	46.9011	200.114	180.943	1.68035	2.25994	2.25994	chr. 2	uncharacterized LOC101927482; Derived by automated computational analysis using gene prediction method: BestRefSeq.
AC020594.5	0	0	2.3348	0	0.52307	0.52307	chr. 2
AC020951.1	6.8082	1.1306	5.8369	0.892551	0.834859	0.834859	chr.19	TEC
AC021188.4	2.2694	1.1306	7.0043	0.514468	0.903323	0.903323	chr. 2
AC021218.2	59.761	33.9177	16.3433	1.78362	1.23913	1.23913	chr. 7
AC021224.1	0	0	2.3348	0	0.52307	0.52307	chr.18
AC022007.5	77.9163	85.9248	100.394	1.89717	2.00601	2.00601	chr. 3	uncharacterized LOC401052; Derived by automated computational analysis using gene prediction method: BestRefSeq.
AC022153.1	0.7565	0	0	0.244648	0	0	chr.19	processed_transcript
AC022154.7	1.5129	4.5224	2.3348	0.400175	0.52307	0.52307	chr.19
AC022182.2	0	1.1306	0	0	0	0	chr. 8
AC022182.3	3.0259	7.9141	1.1674	0.604863	0.335939	0.335939	chr. 8
AC022210.2	0.7565	0	0	0.244648	0	0	chr. 2
AC022431.3	2.2694	3.3918	1.1674	0.514468	0.335939	0.335939	chr. 5	sense_intronic
AC022486.1	0	0	1.1674	0	0.335939	0.335939	chr. Y
AC022816.2	3.0259	2.2612	0	0.604863	0	0	chr.17
AC022819.3	3.0259	4.5224	1.1674	0.604863	0.335939	0.335939	chr.15	sense_intronic
AC023115.2	2.2694	2.2612	4.6695	0.514468	0.753545	0.753545	chr. 2
AC023271.1	0.7565	1.1306	2.3348	0.244648	0.52307	0.52307	chr. 2
AC023347.2	0.7565	0	0	0.244648	0	0	chr. 2
AC023590.1	8.3212	9.0447	5.8369	0.969472	0.834859	0.834859	chr. 8
AC024132.1	1.5129	0	0	0.400175	0	0	chr. 4
AC024560.2	0	1.1306	0	0	0	0	chr. 3
AC024560.3	593.071	684.007	738.949	2.77384	2.8692	2.8692	chr. 3	processed_transcript
AC024592.12	87.7504	59.9212	91.0553	1.94817	1.96405	1.96405	chr.19	Uncharacterized protein {ECO:0000313|Ensembl:ENSP00000465499}
AC024592.9	0.7565	4.5224	0	0.244648	0	0	chr.19	Derived by automated computational analysis using gene prediction method: Gnomon.
AC024937.4	0.7565	1.1306	3.5021	0.244648	0.653415	0.653415	chr. 3
AC024937.6	5.2953	3.3918	1.1674	0.799016	0.335939	0.335939	chr. 3
AC025165.8	27.2329	29.3953	44.3603	1.45076	1.65668	1.65668	chr.12
AC025171.1	126.33	90.4472	101.562	2.10493	2.01099	2.01099	chr. 5	retained_intron
AC025335.1	127.087	115.32	92.2227	2.1075	1.96952	1.96952	chr.17
AC025442.3	0	2.2612	1.1674	0	0.335939	0.335939	chr. 5
AC026150.6	1.5129	0	0	0.400175	0	0	chr.15
AC026150.8	6.8082	2.2612	8.1716	0.892551	0.962445	0.962445	chr.15
AC026202.3	1.5129	7.9141	9.339	0.400175	1.01448	1.01448	chr. 3
AC026471.6	0	1.1306	0	0	0	0	chr.16
AC026806.2	32.5282	45.2236	47.8624	1.52541	1.68897	1.68897	chr.19
AC026904.1	5.2953	4.5224	2.3348	0.799016	0.52307	0.52307	chr. 8
AC027601.1	58.2481	55.3989	61.8709	1.77267	1.79845	1.79845	chr.17
AC027612.4	0	1.1306	0	0	0	0	chr. 2
AC027612.6	1235.31	1178.07	1186.05	3.09213	3.07447	3.07447	chr. 2	processed_transcript
AC034220.3	49.9269	35.0483	35.0213	1.70695	1.55656	1.55656	chr. 5	retained_intron
AC034228.7	0.7565	0	0	0.244648	0	0	chr. 5	processed_transcript
AC037459.4	12.1035	14.6977	2.3348	1.11739	0.52307	0.52307	chr. 8	Uncharacterized protein {ECO:0000313|Ensembl:ENSP00000428700}
AC046143.3	12.86	22.6118	39.6908	1.14176	1.6095	1.6095	chr. 3
AC046143.6	0	0	1.1674	0	0.335939	0.335939	chr. 3
AC053503.4	1.5129	0	1.1674	0.400175	0.335939	0.335939	chr. 2
AC061992.2	6.0518	2.2612	0	0.8483	0	0	chr.17
AC062017.1	3.0259	3.3918	3.5021	0.604863	0.653415	0.653415	chr. 2
AC062029.1	22.6941	49.7459	19.8454	1.37464	1.31901	1.31901	chr. 2
AC062031.1	0	0	1.1674	0	0.335939	0.335939	chr. 2
AC063976.7	14.3729	24.873	37.356	1.18676	1.58383	1.58383	chr. 5
AC064836.3	0	1.1306	2.3348	0	0.52307	0.52307	chr. 2
AC064850.4	0.7565	1.1306	1.1674	0.244648	0.335939	0.335939	chr. 2
AC064875.2	0	1.1306	0	0	0	0	chr. 2	retained_intron
AC067940.1	0	0	1.1674	0	0.335939	0.335939	chr. 2
AC067945.3	0.7565	0	0	0.244648	0	0	chr. 2
AC067956.1	1.5129	0	0	0.400175	0	0	chr. 2
AC068039.4	113.47	102.884	114.403	2.05869	2.06222	2.06222	chr. 2
AC068134.10	12.86	7.9141	33.8539	1.14176	1.54225	1.54225	chr. 2
AC068138.1	0.7565	0	1.1674	0.244648	0.335939	0.335939	chr. 2
AC068279.3	0	0	9.339	0	1.01448	1.01448	chr. 2
AC068282.3	10.5906	12.4365	24.5149	1.06411	1.40679	1.40679	chr. 2
AC068491.2	0	1.1306	2.3348	0	0.52307	0.52307	chr. 2
AC068491.3	3.0259	5.653	2.3348	0.604863	0.52307	0.52307	chr. 2	transcribed_processed_pseudogene
AC068499.10	0.7565	1.1306	0	0.244648	0	0	chr.19
AC068533.7	41.6058	13.5671	22.1802	1.62947	1.36512	1.36512	chr. 7
AC068580.6	21.9376	14.6977	10.5064	1.36055	1.06094	1.06094	chr.11
AC068831.10	4.5388	3.3918	4.6695	0.743416	0.753545	0.753545	chr.15	uncharacterized LOC101926911; Derived by automated computational analysis using gene prediction method: BestRefSeq.
AC068831.15	0	4.5224	0	0	0	0	chr.15
AC068831.16	0	1.1306	0	0	0	0	chr.15
AC068831.3	0.7565	0	0	0.244648	0	0	chr.15
AC068831.6	8.3212	15.8283	14.0085	0.969472	1.17634	1.17634	chr.15
AC069257.8	0	1.1306	0	0	0	0	chr. 3
AC069277.2	1.5129	0	0	0.400175	0	0	chr. 3
AC069278.4	9.8341	13.5671	8.1716	1.03479	0.962445	0.962445	chr.19
AC069282.6	5.2953	5.653	10.5064	0.799016	1.06094	1.06094	chr. 7
AC069368.3	27.2329	14.6977	26.8497	1.45076	1.44482	1.44482	chr.15	Uncharacterized protein {ECO:0000313|Ensembl:ENSP00000397942}
AC069513.4	12.86	20.3506	19.8454	1.14176	1.31901	1.31901	chr. 3
AC072061.2	0	0	1.1674	0	0.335939	0.335939	chr. 7
AC072062.1	22.6941	18.0894	7.0043	1.37464	0.903323	0.903323	chr. 2	uncharacterized LOC101928103; Derived by automated computational analysis using gene prediction method: BestRefSeq.
AC073043.1	0.7565	0	1.1674	0.244648	0.335939	0.335939	chr. 2	retained_intron
AC073046.25	14.3729	12.4365	9.339	1.18676	1.01448	1.01448	chr. 2
AC073052.1	2.2694	6.7835	3.5021	0.514468	0.653415	0.653415	chr. 2
AC073063.10	4.5388	4.5224	11.6738	0.743416	1.10291	1.10291	chr. 7
AC073065.3	0	0	1.1674	0	0.335939	0.335939	chr. 2
AC073072.5	15.1294	14.6977	17.5106	1.20762	1.26742	1.26742	chr. 7
AC073072.7	0.7565	0	0	0.244648	0	0	chr. 7
AC073115.6	0	1.1306	0	0	0	0	chr. 7
AC073130.1	64.2998	29.3953	49.0298	1.81491	1.69923	1.69923	chr. 7	retained_intron
AC073130.3	121.035	48.6154	61.8709	2.08648	1.79845	1.79845	chr. 7
AC073254.1	13.6164	22.6118	12.8411	1.16484	1.14117	1.14117	chr. 2
AC073283.4	1.5129	3.3918	4.6695	0.400175	0.753545	0.753545	chr. 2	uncharacterized LOC101927043; Derived by automated computational analysis using gene prediction method: BestRefSeq.
AC073316.1	3.0259	0	0	0.604863	0	0	chr. 7
AC073316.2	0.7565	0	0	0.244648	0	0	chr. 7
AC073333.1	33.2846	26.0036	28.017	1.5351	1.46265	1.46265	chr. 7
AC073342.12	2.2694	0	1.1674	0.514468	0.335939	0.335939	chr. 7
AC073343.13	3.7823	2.2612	1.1674	0.679637	0.335939	0.335939	chr. 7
AC073410.1	1.5129	7.9141	5.8369	0.400175	0.834859	0.834859	chr. 2
AC073415.2	0	0	1.1674	0	0.335939	0.335939	chr. 2
AC073635.5	1.5129	0	1.1674	0.400175	0.335939	0.335939	chr. 7
AC073842.19	0	0	1.1674	0	0.335939	0.335939	chr. 7
AC073987.1	0	2.2612	0	0	0	0	chr. 2
AC074019.2	3.0259	3.3918	1.1674	0.604863	0.335939	0.335939	chr. 2
AC074117.10	284.432	352.744	384.067	2.4555	2.58554	2.58554	chr. 2
AC074117.13	0.7565	0	0	0.244648	0	0	chr. 2
AC074212.5	77.9163	79.1413	29.1844	1.89717	1.47978	1.47978	chr.19	retained_intron
AC074212.6	3.0259	3.3918	3.5021	0.604863	0.653415	0.653415	chr.19
AC074286.1	33.2846	37.3095	33.8539	1.5351	1.54225	1.54225	chr. 2	uncharacterized LOC100130691; Derived by automated computational analysis using gene prediction method: BestRefSeq.
AC074289.1	7.5647	11.3059	12.8411	0.932712	1.14117	1.14117	chr. 2	Derived by automated computational analysis using gene prediction method: Gnomon.
AC074363.1	0.7565	0	0	0.244648	0	0	chr. 2
AC074389.6	0	0	1.1674	0	0.335939	0.335939	chr. 7
AC074391.1	0.7565	1.1306	0	0.244648	0	0	chr. 2
AC078852.2	0.7565	0	0	0.244648	0	0	chr. 4	sense_intronic
AC078883.3	3.7823	5.653	3.5021	0.679637	0.653415	0.653415	chr. 2
AC078883.4	0	2.2612	0	0	0	0	chr. 2
AC078941.1	0	0	1.1674	0	0.335939	0.335939	chr. 2	uncharacterized LOC644838; Derived by automated computational analysis using gene prediction method: BestRefSeq.
AC079135.1	14.3729	4.5224	10.5064	1.18676	1.06094	1.06094	chr. 2
AC079145.4	1.5129	1.1306	2.3348	0.400175	0.52307	0.52307	chr. 2	uncharacterized LOC101928222; Derived by automated computational analysis using gene prediction method: BestRefSeq.
AC079250.1	0.7565	0	0	0.244648	0	0	chr. 2
AC079305.10	0.7565	0	2.3348	0.244648	0.52307	0.52307	chr. 2
AC079354.3	3.7823	3.3918	1.1674	0.679637	0.335939	0.335939	chr. 2
AC079354.5	6.8082	7.9141	5.8369	0.892551	0.834859	0.834859	chr. 2
AC079466.1	4.5388	3.3918	1.1674	0.743416	0.335939	0.335939	chr.19
AC079610.2	14.3729	9.0447	9.339	1.18676	1.01448	1.01448	chr. 2	uncharacterized LOC100130451; Derived by automated computational analysis using gene prediction method: BestRefSeq.
AC079630.4	4.5388	3.3918	4.6695	0.743416	0.753545	0.753545	chr.12
AC079753.4	2.2694	1.1306	2.3348	0.514468	0.52307	0.52307	chr. 2
AC079776.3	0	0	1.1674	0	0.335939	0.335939	chr. 2	uncharacterized LOC101927924; Derived by automated computational analysis using gene prediction method: BestRefSeq.
AC079779.4	0.7565	0	0	0.244648	0	0	chr. 2	retained_intron
AC079779.6	9.0776	2.2612	2.3348	1.00336	0.52307	0.52307	chr. 2
AC079780.3	0.7565	0	1.1674	0.244648	0.335939	0.335939	chr. 7
AC079807.1	1.5129	0	0	0.400175	0	0	chr. 2
AC079807.2	10.5906	11.3059	9.339	1.06411	1.01448	1.01448	chr. 2
AC083843.1	55.2222	61.0518	53.6993	1.74991	1.73798	1.73798	chr. 8
AC083843.4	9.0776	2.2612	5.8369	1.00336	0.834859	0.834859	chr. 8	TEC
AC083862.6	2.2694	0	0	0.514468	0	0	chr. 7
AC083873.4	0	1.1306	4.6695	0	0.753545	0.753545	chr. 7
AC083875.2	0	1.1306	0	0	0	0	chr. 7
AC083884.7	0	2.2612	5.8369	0	0.834859	0.834859	chr. 7
AC083884.8	0	5.653	1.1674	0	0.335939	0.335939	chr. 7	retained_intron
AC083899.3	158.102	201.245	242.814	2.20168	2.38706	2.38706	chr. 2
AC083900.1	1.5129	0	0	0.400175	0	0	chr. 2	sense_intronic
AC083949.1	0.7565	0	0	0.244648	0	0	chr. 2
AC084082.3	0.7565	0	0	0.244648	0	0	chr. 8
AC084125.4	0.7565	0	0	0.244648	0	0	chr. 8
AC084219.3	22.6941	24.873	18.678	1.37464	1.29398	1.29398	chr.19
AC084219.4	70.3516	100.623	136.583	1.8534	2.13856	2.13856	chr.19
AC084809.2	1.5129	2.2612	0	0.400175	0	0	chr.17
AC087163.2	2.2694	2.2612	0	0.514468	0	0	chr.17
AC087294.2	12.86	20.3506	15.1759	1.14176	1.20887	1.20887	chr.17
AC087380.14	0.7565	0	0	0.244648	0	0	chr.11
AC090286.2	0.7565	1.1306	0	0.244648	0	0	chr.17	transcribed_processed_pseudogene
AC090587.2	0	3.3918	2.3348	0	0.52307	0.52307	chr.11	sense_overlapping
AC090587.4	6.8082	5.653	10.5064	0.892551	1.06094	1.06094	chr.11	sense_overlapping
AC090587.5	1.5129	2.2612	1.1674	0.400175	0.335939	0.335939	chr.11
AC090616.2	2.2694	0	3.5021	0.514468	0.653415	0.653415	chr.17
AC090617.1	0	3.3918	4.6695	0	0.753545	0.753545	chr.17
AC090945.1	8.3212	3.3918	5.8369	0.969472	0.834859	0.834859	chr. 3
AC091132.1	0	0	1.1674	0	0.335939	0.335939	chr.17
AC091492.2	0.7565	0	0	0.244648	0	0	chr. 3
AC091633.2	0	1.1306	0	0	0	0	chr. 3
AC091729.7	0.7565	0	0	0.244648	0	0	chr. 7
AC091729.8	0	1.1306	0	0	0	0	chr. 7
AC091729.9	29.5023	35.0483	22.1802	1.48433	1.36512	1.36512	chr. 7	uncharacterized LOC101927021; Derived by automated computational analysis using gene prediction method: BestRefSeq.
AC091801.1	0.7565	0	1.1674	0.244648	0.335939	0.335939	chr. 7
AC091814.3	111.957	96.1001	109.733	2.05291	2.04428	2.04428	chr.12
AC091878.1	27.2329	12.4365	22.1802	1.45076	1.36512	1.36512	chr. 5	uncharacterized LOC285696; Derived by automated computational analysis using gene prediction method: BestRefSeq.
AC092066.1	105.149	136.801	162.265	2.02592	2.21289	2.21289	chr.19	TEC
AC092106.2	0.7565	1.1306	0	0.244648	0	0	chr. 2
AC092155.1	0	2.2612	0	0	0	0	chr. 2
AC092159.1	0.7565	0	0	0.244648	0	0	chr. 2	HCG1990398 {ECO:0000313|EMBL:EAX01096.1}; PNAS-19 {ECO:0000313|EMBL:AAK07521.1}
AC092159.2	9.8341	6.7835	4.6695	1.03479	0.753545	0.753545	chr. 2
AC092162.1	0.7565	0	0	0.244648	0	0	chr. 2	retained_intron
AC092171.2	1.5129	0	3.5021	0.400175	0.653415	0.653415	chr. 7
AC092171.4	253.417	309.781	296.514	2.40555	2.47351	2.47351	chr. 7
AC092192.1	0	0	1.1674	0	0.335939	0.335939	chr.19
AC092198.1	0	0	1.1674	0	0.335939	0.335939	chr.X
AC092299.7	21.9376	16.9588	17.5106	1.36055	1.26742	1.26742	chr.19	transcribed_processed_pseudogene
AC092301.3	2.2694	2.2612	4.6695	0.514468	0.753545	0.753545	chr.19
AC092316.1	0	1.1306	0	0	0	0	chr.19
AC092338.5	0.7565	0	0	0.244648	0	0	chr.16	unitary_pseudogene
AC092415.1	4.5388	6.7835	9.339	0.743416	1.01448	1.01448	chr. 3
AC092431.3	0.7565	0	0	0.244648	0	0	chr. 2
AC092568.1	0	1.1306	1.1674	0	0.335939	0.335939	chr. 2
AC092610.12	2.2694	1.1306	4.6695	0.514468	0.753545	0.753545	chr. 7
AC092614.2	16.6423	14.6977	18.678	1.24656	1.29398	1.29398	chr. 2
AC092641.2	0.7565	0	1.1674	0.244648	0.335939	0.335939	chr. 2
AC092664.1	0.7565	0	0	0.244648	0	0	chr. 2
AC092667.2	15.8858	13.5671	18.678	1.22752	1.29398	1.29398	chr. 2
AC092669.3	1202.03	1276.44	1239.75	3.08028	3.09369	3.09369	chr. 2
AC092675.3	15.8858	13.5671	12.8411	1.22752	1.14117	1.14117	chr. 2
AC092798.2	0	0	1.1674	0	0.335939	0.335939	chr. 3
AC092835.2	15.8858	18.0894	9.339	1.22752	1.01448	1.01448	chr. 2	processed_transcript
AC092881.1	4.5388	6.7835	2.3348	0.743416	0.52307	0.52307	chr.12	HCG2014696 {ECO:0000313|EMBL:EAW97250.1}; PRO1454 {ECO:0000313|EMBL:AAG35485.1}
AC092933.3	0	1.1306	0	0	0	0	chr. 3
AC092933.4	0	1.1306	0	0	0	0	chr. 3
AC093106.4	0	0	1.1674	0	0.335939	0.335939	chr. 7
AC093106.7	0.7565	3.3918	0	0.244648	0	0	chr. 7
AC093107.7	2.2694	0	2.3348	0.514468	0.52307	0.52307	chr. 7
AC093110.3	13.6164	12.4365	12.8411	1.16484	1.14117	1.14117	chr. 2
AC093142.2	0	3.3918	0	0	0	0	chr. 3
AC093159.1	0.7565	0	0	0.244648	0	0	chr. 2
AC093162.5	0.7565	2.2612	2.3348	0.244648	0.52307	0.52307	chr. 2
AC093323.3	587.02	599.212	568.512	2.76939	2.7555	2.7555	chr. 4
AC093326.3	0.7565	0	0	0.244648	0	0	chr. 2
AC093375.1	2.2694	0	0	0.514468	0	0	chr. 2	uncharacterized LOC101929378; Derived by automated computational analysis using gene prediction method: BestRefSeq.
AC093382.1	0.7565	0	0	0.244648	0	0	chr. 2
AC093388.3	1.5129	6.7835	5.8369	0.400175	0.834859	0.834859	chr. 2
AC093484.4	3.0259	0	5.8369	0.604863	0.834859	0.834859	chr.17	retained_intron
AC093495.4	2.2694	4.5224	4.6695	0.514468	0.753545	0.753545	chr. 3
AC093616.4	307.126	542.683	614.04	2.48873	2.7889	2.7889	chr. 2
AC093620.5	1.5129	1.1306	1.1674	0.400175	0.335939	0.335939	chr. 7
AC093627.10	5.2953	0	0	0.799016	0	0	chr. 7
AC093627.12	0.7565	1.1306	0	0.244648	0	0	chr. 7
AC093627.9	4.5388	1.1306	2.3348	0.743416	0.52307	0.52307	chr. 7
AC093642.1	3.0259	0	0	0.604863	0	0	chr. 2	TEC
AC093642.3	6.8082	9.0447	3.5021	0.892551	0.653415	0.653415	chr. 2	retained_intron
AC093642.5	77.9163	48.6154	61.8709	1.89717	1.79845	1.79845	chr. 2	processed_transcript
AC093673.5	236.775	211.42	239.312	2.37617	2.38078	2.38078	chr. 7
AC093690.1	0	1.1306	3.5021	0	0.653415	0.653415	chr. 2	uncharacterized LOC100505716; Derived by automated computational analysis using gene prediction method: BestRefSeq.
AC093724.2	104.393	150.368	140.085	2.02281	2.14948	2.14948	chr. 2
AC093732.1	0.7565	1.1306	2.3348	0.244648	0.52307	0.52307	chr. 2
AC093802.1	0.7565	3.3918	1.1674	0.244648	0.335939	0.335939	chr. 2
AC093818.1	39.3364	24.873	29.1844	1.6057	1.47978	1.47978	chr. 2
AC093838.4	965.254	1015.27	1052.97	2.98509	3.02283	3.02283	chr. 2	transcribed_processed_pseudogene
AC093843.1	0.7565	0	0	0.244648	0	0	chr. 2
AC093850.2	0.7565	3.3918	2.3348	0.244648	0.52307	0.52307	chr. 2
AC093901.1	0.7565	0	0	0.244648	0	0	chr. 2
AC096559.1	0.7565	0	0	0.244648	0	0	chr. 2	uncharacterized LOC100506457; Derived by automated computational analysis using gene prediction method: BestRefSeq.
AC096574.4	0.7565	2.2612	3.5021	0.244648	0.653415	0.653415	chr. 2	retained_intron
AC096574.5	9.8341	6.7835	2.3348	1.03479	0.52307	0.52307	chr. 2
AC096582.7	0.7565	1.1306	5.8369	0.244648	0.834859	0.834859	chr. 7
AC096649.2	3.0259	0	0	0.604863	0	0	chr. 2
AC096669.2	1.5129	0	1.1674	0.400175	0.335939	0.335939	chr. 2
AC096670.3	0.7565	0	1.1674	0.244648	0.335939	0.335939	chr. 2
AC096772.6	52.1963	70.0966	68.8752	1.72588	1.84432	1.84432	chr. 2
AC096921.2	0.7565	1.1306	0	0.244648	0	0	chr. 3
AC097359.2	0.7565	0	1.1674	0.244648	0.335939	0.335939	chr. 3
AC097374.2	45.3881	40.7012	43.1929	1.66641	1.64535	1.64535	chr. 2	processed_transcript
AC097381.1	2.2694	5.653	3.5021	0.514468	0.653415	0.653415	chr. 4
AC097467.2	0.7565	1.1306	1.1674	0.244648	0.335939	0.335939	chr. 4
AC097523.3	4.5388	1.1306	8.1716	0.743416	0.962445	0.962445	chr. 2
AC097635.4	0.7565	1.1306	0	0.244648	0	0	chr. 3
AC097639.8	3.7823	2.2612	5.8369	0.679637	0.834859	0.834859	chr. 3
AC097662.2	9.0776	10.1753	11.6738	1.00336	1.10291	1.10291	chr. 2	uncharacterized LOC654841; Derived by automated computational analysis using gene prediction method: BestRefSeq.
AC097711.1	0.7565	6.7835	0	0.244648	0	0	chr. 4
AC097721.2	6.8082	2.2612	14.0085	0.892551	1.17634	1.17634	chr. 2
AC097724.3	3.0259	3.3918	1.1674	0.604863	0.335939	0.335939	chr. 2
AC098614.2	43.1187	33.9177	43.1929	1.64462	1.64535	1.64535	chr. 3
AC098617.1	0.7565	2.2612	1.1674	0.244648	0.335939	0.335939	chr. 2
AC098820.2	0	1.1306	0	0	0	0	chr. 2
AC098820.3	6.0518	3.3918	0	0.8483	0	0	chr. 2	retained_intron
AC098820.4	0	3.3918	1.1674	0	0.335939	0.335939	chr. 2
AC098823.3	2.2694	4.5224	1.1674	0.514468	0.335939	0.335939	chr. 2	uncharacterized LOC151475; Derived by automated computational analysis using gene prediction method: BestRefSeq.
AC098824.6	0	0	1.1674	0	0.335939	0.335939	chr. 2
AC098973.2	3.7823	5.653	4.6695	0.679637	0.753545	0.753545	chr. 3
AC099344.2	0	1.1306	0	0	0	0	chr. 2
AC099552.4	4.5388	4.5224	3.5021	0.743416	0.653415	0.653415	chr. 7
AC099668.5	0	1.1306	0	0	0	0	chr. 3	retained_intron
AC099850.1	25.7199	26.0036	28.017	1.42683	1.46265	1.46265	chr.17
AC100802.3	0.7565	2.2612	0	0.244648	0	0	chr. 8
AC100830.3	0.7565	2.2612	0	0.244648	0	0	chr.15
AC100830.4	0	3.3918	0	0	0	0	chr.15
AC100830.5	0	0	1.1674	0	0.335939	0.335939	chr.15
AC102948.2	0.7565	1.1306	0	0.244648	0	0	chr.17
AC103564.7	6.8082	11.3059	5.8369	0.892551	0.834859	0.834859	chr. 2
AC104057.1	0.7565	0	0	0.244648	0	0	chr. 7
AC104073.2	0	1.1306	0	0	0	0	chr. 7
AC104131.1	0.7565	0	0	0.244648	0	0	chr. 2
AC104134.2	3.0259	0	0	0.604863	0	0	chr. 2	uncharacterized LOC101928371; Derived by automated computational analysis using gene prediction method: BestRefSeq.
AC104135.2	13.6164	13.5671	2.3348	1.16484	0.52307	0.52307	chr. 2
AC104297.1	0.7565	0	0	0.244648	0	0	chr. 3
AC104306.1	0.7565	0	0	0.244648	0	0	chr. 3
AC104395.1	0	0	1.1674	0	0.335939	0.335939	chr. 2
AC104395.2	2.2694	1.1306	2.3348	0.514468	0.52307	0.52307	chr. 2
AC104451.2	3.0259	0	3.5021	0.604863	0.653415	0.653415	chr. 3
AC104532.2	0.7565	0	0	0.244648	0	0	chr.19	Uncharacterized protein {ECO:0000313|Ensembl:ENSP00000468419}
AC104532.4	0	1.1306	1.1674	0	0.335939	0.335939	chr.19
AC104534.2	1.5129	0	1.1674	0.400175	0.335939	0.335939	chr.19
AC104534.3	3.7823	0	0	0.679637	0	0	chr.19	Delta(3,5)-Delta(2,4)-dienoyl-CoA isomerase, mitochondrial {ECO:0000313|Ensembl:ENSP00000469354}
AC104651.1	0.7565	1.1306	0	0.244648	0	0	chr. 2
AC104653.1	3.0259	0	8.1716	0.604863	0.962445	0.962445	chr. 2	uncharacterized LOC101060091; Derived by automated computational analysis using gene prediction method: BestRefSeq.
AC104654.1	3.7823	1.1306	2.3348	0.679637	0.52307	0.52307	chr. 2	uncharacterized LOC388942; Derived by automated computational analysis using gene prediction method: BestRefSeq.
AC104654.2	24.207	32.7871	35.0213	1.40152	1.55656	1.55656	chr. 2	uncharacterized LOC101929723; Derived by automated computational analysis using gene prediction method: BestRefSeq.
AC104655.2	0	1.1306	2.3348	0	0.52307	0.52307	chr. 2	uncharacterized LOC101927492; Derived by automated computational analysis using gene prediction method: BestRefSeq.
AC104655.3	2.2694	3.3918	1.1674	0.514468	0.335939	0.335939	chr. 2
AC104667.3	0	4.5224	3.5021	0	0.653415	0.653415	chr. 2
AC104820.2	0	4.5224	0	0	0	0	chr. 2	Derived by automated computational analysis using gene prediction method: Gnomon.
AC104978.1	1.5129	0	1.1674	0.400175	0.335939	0.335939	chr.11
AC104984.4	0	0	2.3348	0	0.52307	0.52307	chr.17
AC105053.3	3.0259	4.5224	5.8369	0.604863	0.834859	0.834859	chr. 2	uncharacterized LOC284950; Derived by automated computational analysis using gene prediction method: BestRefSeq.
AC105339.1	3.0259	2.2612	0	0.604863	0	0	chr.15	epididymal protein pseudogene; Derived by automated computational analysis using gene prediction method: BestRefSeq.
AC105342.1	1.5129	0	1.1674	0.400175	0.335939	0.335939	chr. 2
AC105393.1	0	1.1306	0	0	0	0	chr. 2
AC105393.2	0.7565	1.1306	0	0.244648	0	0	chr. 2
AC105760.2	37.067	38.44	45.5277	1.58055	1.66771	1.66771	chr. 2
AC106782.20	0	1.1306	0	0	0	0	chr.16	sense_overlapping
AC106786.1	0.7565	3.3918	11.6738	0.244648	1.10291	1.10291	chr. 5
AC106801.1	0	1.1306	0	0	0	0	chr. 5
AC106869.2	6.0518	12.4365	5.8369	0.8483	0.834859	0.834859	chr. 2
AC107079.1	0	1.1306	0	0	0	0	chr. 2
AC107081.5	3.0259	3.3918	1.1674	0.604863	0.335939	0.335939	chr. 2
AC108004.2	0	0	1.1674	0	0.335939	0.335939	chr.17
AC108004.3	0.7565	2.2612	0	0.244648	0	0	chr.17
AC108142.1	46.1446	59.9212	45.5277	1.67343	1.66771	1.66771	chr. 4	Derived by automated computational analysis using gene prediction method: Gnomon.
AC108463.1	39.3364	64.4436	53.6993	1.6057	1.73798	1.73798	chr. 2
AC108463.2	35.554	39.5706	44.3603	1.56293	1.65668	1.65668	chr. 2
AC108488.4	40.0928	30.5259	46.6951	1.61377	1.67847	1.67847	chr. 2
AC108676.1	1.5129	1.1306	7.0043	0.400175	0.903323	0.903323	chr. 3	sense_overlapping
AC108938.5	49.1705	104.014	108.566	1.70045	2.03968	2.03968	chr. 2	cDNA FLJ59126, highly similar to Particularly interesting new Cys-His protein {ECO:0000313|EMBL:BAG62484.1}
AC109333.10	3.0259	1.1306	1.1674	0.604863	0.335939	0.335939	chr.17
AC109642.1	3.7823	1.1306	0	0.679637	0	0	chr. 2
AC109829.1	2.2694	0	0	0.514468	0	0	chr. 2	Protein LOC102724921 {ECO:0000313|Ensembl:ENSP00000403181}
AC109925.1	3.0259	4.5224	5.8369	0.604863	0.834859	0.834859	chr. 4
AC110299.5	0	0	3.5021	0	0.653415	0.653415	chr. 2
AC110769.3	0.7565	3.3918	0	0.244648	0	0	chr. 2
AC110926.4	11.347	11.3059	11.6738	1.09156	1.10291	1.10291	chr. 2
AC112198.1	6.8082	0	1.1674	0.892551	0.335939	0.335939	chr. 5	unitary_pseudogene
AC112229.1	1.5129	1.1306	0	0.400175	0	0	chr. 2
AC112229.4	3.7823	0	1.1674	0.679637	0.335939	0.335939	chr. 2	processed_transcript
AC112497.1	37.8234	62.1824	49.0298	1.58909	1.69923	1.69923	chr.X
AC112715.2	0	4.5224	4.6695	0	0.753545	0.753545	chr. 2
AC112721.1	0.7565	13.5671	15.1759	0.244648	1.20887	1.20887	chr. 2
AC112721.2	7.5647	55.3989	53.6993	0.932712	1.73798	1.73798	chr. 2
AC113189.5	13.6164	7.9141	8.1716	1.16484	0.962445	0.962445	chr.17
AC113617.1	0.7565	1.1306	1.1674	0.244648	0.335939	0.335939	chr. 4
AC113618.1	1.5129	0	0	0.400175	0	0	chr. 2
AC114271.2	133.895	122.104	108.566	2.13	2.03968	2.03968	chr.19
AC114730.11	1.5129	2.2612	1.1674	0.400175	0.335939	0.335939	chr. 2
AC114730.3	0.7565	0	2.3348	0.244648	0.52307	0.52307	chr. 2
AC114730.7	4.5388	5.653	5.8369	0.743416	0.834859	0.834859	chr. 2
AC114730.8	2.2694	0	0	0.514468	0	0	chr. 2
AC114737.3	0.7565	0	0	0.244648	0	0	chr. 7
AC114760.1	0.7565	0	0	0.244648	0	0	chr. 2
AC114765.1	1.5129	0	0	0.400175	0	0	chr. 2
AC114776.1	2.2694	0	0	0.514468	0	0	chr. 2
AC114776.3	0.7565	0	1.1674	0.244648	0.335939	0.335939	chr. 2
AC115617.2	0	1.1306	0	0	0	0	chr.X
AC116035.1	0.7565	0	0	0.244648	0	0	chr. 3	Derived by automated computational analysis using gene prediction method: Gnomon.
AC116050.1	1.5129	1.1306	2.3348	0.400175	0.52307	0.52307	chr. 2
AC116366.5	0.7565	5.653	8.1716	0.244648	0.962445	0.962445	chr. 5
AC116366.6	54.4657	45.2236	50.1972	1.74402	1.70925	1.70925	chr. 5
AC118758.1	0.7565	0	0	0.244648	0	0	chr. 7
AC123886.2	0.7565	2.2612	0	0.244648	0	0	chr. 2
AC124312.1	3.7823	0	0	0.679637	0	0	chr.15
AC124789.1	109.688	41.8318	39.6908	2.0441	1.6095	1.6095	chr.17	retained_intron
AC124914.3	0	1.1306	0	0	0	0	chr. 3
AC124944.3	6.8082	1.1306	7.0043	0.892551	0.903323	0.903323	chr. 3
AC125232.1	264.764	307.52	231.141	2.4245	2.36575	2.36575	chr. 2
AC127904.2	2.2694	2.2612	0	0.514468	0	0	chr. 3	sense_intronic
AC128709.4	0.7565	0	0	0.244648	0	0	chr. 3
AC129492.1	29.5023	7.9141	11.6738	1.48433	1.10291	1.10291	chr.17
AC129492.6	0.7565	0	0	0.244648	0	0	chr.17
AC129778.2	0	0	1.1674	0	0.335939	0.335939	chr. 9
AC130469.2	0.7565	0	0	0.244648	0	0	chr.19
AC130709.1	0.7565	2.2612	3.5021	0.244648	0.653415	0.653415	chr. 2
AC131056.3	3.0259	0	0	0.604863	0	0	chr.17
AC132217.4	0	3.3918	0	0	0	0	chr.11	3prime_overlapping_ncrna
AC133528.2	40.8493	19.22	30.3518	1.62169	1.49626	1.49626	chr. 2
AC133644.3	0.7565	0	1.1674	0.244648	0.335939	0.335939	chr. 2
AC133785.1	27.9893	47.4848	65.3731	1.46224	1.82199	1.82199	chr. 2
AC134873.1	0	0	2.3348	0	0.52307	0.52307	chr. 2
AC135048.13	21.9376	10.1753	21.0128	1.36055	1.34268	1.34268	chr.16	processed_transcript
AC135050.5	0	0	1.1674	0	0.335939	0.335939	chr.16
AC136289.1	1.5129	0	3.5021	0.400175	0.653415	0.653415	chr. 3	processed_transcript
AC137723.5	0	0	1.1674	0	0.335939	0.335939	chr.17
AC137932.4	27.2329	24.873	25.6823	1.45076	1.42622	1.42622	chr.16
AC137932.5	2.2694	4.5224	1.1674	0.514468	0.335939	0.335939	chr.16
AC137932.6	10.5906	15.8283	14.0085	1.06411	1.17634	1.17634	chr.16	uncharacterized LOC100287036; Derived by automated computational analysis using gene prediction method: BestRefSeq.
AC137934.1	49.1705	53.1377	66.5404	1.70045	1.82956	1.82956	chr.16
AC138035.2	123.304	133.41	102.729	2.09449	2.0159	2.0159	chr. 5
AC138035.3	22.6941	23.7424	7.0043	1.37464	0.903323	0.903323	chr. 5
AC138430.4	79.4292	94.9695	95.7248	1.90541	1.98554	1.98554	chr.19	retained_intron
AC138517.4	1.5129	0	2.3348	0.400175	0.52307	0.52307	chr. 5
AC138744.2	0	1.1306	0	0	0	0	chr.17
AC138783.10	3.0259	5.653	0	0.604863	0	0	chr. 7
AC139099.4	0	1.1306	0	0	0	0	chr.17
AC139099.5	5.2953	3.3918	1.1674	0.799016	0.335939	0.335939	chr.17
AC139099.7	0.7565	0	0	0.244648	0	0	chr.17	TEC
AC139100.3	11.347	27.1342	19.8454	1.09156	1.31901	1.31901	chr.18
AC139100.4	6.0518	6.7835	15.1759	0.8483	1.20887	1.20887	chr.18	sense_intronic
AC139103.1	0	1.1306	0	0	0	0	chr. 8
AC139452.2	1.5129	0	0	0.400175	0	0	chr. 3
AC141586.5	173.231	224.987	198.454	2.24113	2.29984	2.29984	chr.16	processed_transcript
AC141928.1	6.0518	6.7835	5.8369	0.8483	0.834859	0.834859	chr. 4
AC141930.2	0	1.1306	0	0	0	0	chr. 2
AC142472.6	37.067	26.0036	23.3475	1.58055	1.38645	1.38645	chr.17
AC142528.1	3.0259	2.2612	1.1674	0.604863	0.335939	0.335939	chr. 2
AC144449.1	9.0776	13.5671	11.6738	1.00336	1.10291	1.10291	chr. 2	uncharacterized LOC101929231; Derived by automated computational analysis using gene prediction method: BestRefSeq.
AC144450.2	18.1553	26.0036	23.3475	1.28229	1.38645	1.38645	chr. 2
AC144652.1	189.117	179.764	169.269	2.27902	2.23114	2.23114	chr. 7
AC144831.1	15.8858	18.0894	15.1759	1.22752	1.20887	1.20887	chr.17
AC144831.3	0.7565	10.1753	7.0043	0.244648	0.903323	0.903323	chr.17
AC145110.1	2.2694	1.1306	2.3348	0.514468	0.52307	0.52307	chr. 8	Derived by automated computational analysis using gene prediction method: Gnomon.
AC145343.2	3.0259	10.1753	3.5021	0.604863	0.653415	0.653415	chr.17
AC145676.2	1.5129	1.1306	2.3348	0.400175	0.52307	0.52307	chr. 7	TEC
AC147651.4	3.7823	3.3918	2.3348	0.679637	0.52307	0.52307	chr. 7	uncharacterized LOC101926963; Derived by automated computational analysis using gene prediction method: BestRefSeq.
AC156455.1	87.7504	111.928	123.742	1.94817	2.09601	2.09601	chr.12	retained_intron
AC159540.1	122.548	156.021	137.75	2.09184	2.14223	2.14223	chr. 2	uncharacterized LOC100506123; Derived by automated computational analysis using gene prediction method: BestRefSeq.
AC159540.14	0.7565	0	0	0.244648	0	0	chr. 2
AC159540.2	2.2694	0	1.1674	0.514468	0.335939	0.335939	chr. 2
AC195454.1	0	1.1306	0	0	0	0	chr. 4
AC234582.1	0.7565	0	1.1674	0.244648	0.335939	0.335939	chr. 1
AC234582.2	2.2694	0	2.3348	0.514468	0.52307	0.52307	chr. 1
AC244230.1	0	1.1306	1.1674	0	0.335939	0.335939	chr.10
AC253572.1	91.5327	110.798	95.7248	1.9663	1.98554	1.98554	chr. 1
ACAA1	1159.67	1085.37	1100.84	3.06471	3.04212	3.04212	chr. 3	acetyl-CoA acyltransferase 1
ACAA2	1727.77	1358.97	1322.64	3.23774	3.12177	3.12177	chr.18	acetyl-CoA acyltransferase 2
ACACA	6311.22	6217.11	5514.68	3.80018	3.7416	3.7416	chr.17	acetyl-CoA carboxylase alpha
ACACB	947.099	755.234	735.447	2.97685	2.86714	2.86714	chr.12	acetyl-CoA carboxylase beta
ACAD10	588.533	543.814	552.169	2.77051	2.74286	2.74286	chr.12	acyl-CoA dehydrogenase family, member 10
ACAD11	585.507	599.212	604.701	2.76827	2.78226	2.78226	chr. 3	acyl-CoA dehydrogenase family, member 11
ACAD8	910.032	920.3	925.729	2.95953	2.96695	2.96695	chr.11	acyl-CoA dehydrogenase family, member 8
ACAD9	2561.4	2296.23	2194.67	3.40865	3.34157	3.34157	chr. 3	acyl-CoA dehydrogenase family, member 9
ACADL	0	3.3918	1.1674	0	0.335939	0.335939	chr. 2	acyl-CoA dehydrogenase, long chain
ACADM	779.919	832.114	859.189	2.89261	2.93459	2.93459	chr. 1	acyl-CoA dehydrogenase, C-4 to C-12 straight chain
ACADS	537.093	414.926	410.916	2.73086	2.61481	2.61481	chr.12	acyl-CoA dehydrogenase, C-2 to C-3 short chain
ACADSB	695.195	566.425	527.654	2.84273	2.72317	2.72317	chr.10	acyl-CoA dehydrogenase, short/branched chain
ACADVL	7226.54	6902.25	6552.48	3.85899	3.81647	3.81647	chr.17	acyl-CoA dehydrogenase, very long chain
ACAN	5.2953	6.7835	10.5064	0.799016	1.06094	1.06094	chr.15	aggrecan
ACAP1	27.2329	40.7012	47.8624	1.45076	1.68897	1.68897	chr.17	ArfGAP with coiled-coil, ankyrin repeat and PH domains 1
ACAP2	1955.47	1726.41	1756.9	3.29147	3.24499	3.24499	chr. 3	ArfGAP with coiled-coil, ankyrin repeat and PH domains 2
ACAP2-IT1	1.5129	0	2.3348	0.400175	0.52307	0.52307	chr. 3	ACAP2 intronic transcript 1 (non-protein coding)
ACAP3	1434.26	1321.66	1382.17	3.15693	3.14088	3.14088	chr. 1	ArfGAP with coiled-coil, ankyrin repeat and PH domains 3
ACAT1	1829.14	1586.22	1570.12	3.26248	3.19621	3.19621	chr.11	acetyl-CoA acetyltransferase 1
ACAT2	10194.9	10807.3	10183	4.00843	4.00792	4.00792	chr. 6	acetyl-CoA acetyltransferase 2
ACBD3	990.217	1408.71	1370.5	2.99617	3.1372	3.1372	chr. 1	acyl-CoA binding domain containing 3
ACBD4	301.075	204.637	220.634	2.48011	2.34564	2.34564	chr.17	acyl-CoA binding domain containing 4
ACBD5	775.38	830.983	837.009	2.89007	2.92325	2.92325	chr.10	acyl-CoA binding domain containing 5
ACBD7	181.553	104.014	120.24	2.26139	2.08364	2.08364	chr.10	acyl-CoA binding domain containing 7
ACCS	228.453	205.767	182.111	2.36069	2.26271	2.26271	chr.11	1-aminocyclopropane-1-carboxylate synthase homolog (Arabidopsis)(non-functional)
ACCSL	0.7565	0	0	0.244648	0	0	chr.11	1-aminocyclopropane-1-carboxylate synthase homolog (Arabidopsis)(non-functional)-like
ACD	1449.39	1396.28	1410.19	3.16149	3.14959	3.14959	chr.16	adrenocortical dysplasia homolog (mouse)
ACE	16.6423	7.9141	5.8369	1.24656	0.834859	0.834859	chr.17	angiotensin I converting enzyme
ACEA_U3	0.7565	5.653	2.3348	0.244648	0.52307	0.52307	chr.17	ACEA small nucleolar RNA U3
ACEA_U3	0.7565	5.653	2.3348	0.244648	0.52307	0.52307	chr.17	ACEA small nucleolar RNA U3
ACEA_U3	27.2329	39.5706	59.5362	1.45076	1.78202	1.78202	chr.17	ACEA small nucleolar RNA U3
ACER1	0.7565	0	0	0.244648	0	0	chr.19	alkaline ceramidase 1
ACER2	40.8493	22.6118	19.8454	1.62169	1.31901	1.31901	chr. 9	alkaline ceramidase 2
ACER3	2561.4	2026.02	1989.21	3.40865	3.2989	3.2989	chr.11	alkaline ceramidase 3
ACHE	28.7458	91.5778	92.2227	1.47343	1.96952	1.96952	chr. 7	acetylcholinesterase (Yt blood group)
ACIN1	7268.15	7860.99	7173.53	3.86148	3.85579	3.85579	chr.14	apoptotic chromatin condensation inducer 1
ACKR1	2.2694	7.9141	4.6695	0.514468	0.753545	0.753545	chr. 1	atypical chemokine receptor 1 (Duffy blood group)
ACKR2	3.0259	5.653	3.5021	0.604863	0.653415	0.653415	chr. 3	atypical chemokine receptor 2
ACKR3	18.1553	73.4883	65.3731	1.28229	1.82199	1.82199	chr. 2	atypical chemokine receptor 3
ACKR4	15.8858	4.5224	8.1716	1.22752	0.962445	0.962445	chr. 3	atypical chemokine receptor 4
ACLY	30210.3	37096.9	31348.7	4.48017	4.49623	4.49623	chr.17	ATP citrate lyase
ACMSD	2.2694	0	1.1674	0.514468	0.335939	0.335939	chr. 2	aminocarboxymuconate semialdehyde decarboxylase
ACN9	188.361	180.894	194.952	2.27729	2.29215	2.29215	chr. 7	ACN9 homolog (S. cerevisiae)
ACO1	4159.82	3427.95	3163.59	3.61918	3.50032	3.50032	chr. 9	aconitase 1, soluble
ACO2	2702.86	2589.05	2388.45	3.43198	3.3783	3.3783	chr.22	aconitase 2, mitochondrial
ACOT1	93.8021	81.4024	79.3816	1.97682	1.90516	1.90516	chr.14	acyl-CoA thioesterase 1
ACOT11	177.77	149.238	108.566	2.25229	2.03968	2.03968	chr. 1	acyl-CoA thioesterase 11
ACOT12	0	0	1.1674	0	0.335939	0.335939	chr. 5	acyl-CoA thioesterase 12
ACOT13	675.527	745.058	810.159	2.83028	2.90911	2.90911	chr. 6	acyl-CoA thioesterase 13
ACOT2	344.193	258.905	232.308	2.53806	2.36793	2.36793	chr.14	acyl-CoA thioesterase 2
ACOT7	4758.19	4079.17	3839.5	3.67753	3.58439	3.58439	chr. 1	acyl-CoA thioesterase 7
ACOT8	900.954	780.107	778.64	2.95518	2.89189	2.89189	chr.20	acyl-CoA thioesterase 8
ACOT9	3245.25	2829.87	2956.96	3.51138	3.47099	3.47099	chr.X	acyl-CoA thioesterase 9
ACOX1	1286	1526.3	1508.25	3.10958	3.17876	3.17876	chr.17	acyl-CoA oxidase 1, palmitoyl
ACOX2	3.0259	0	0	0.604863	0	0	chr. 3	acyl-CoA oxidase 2, branched chain
ACOX3	1052.25	1568.13	1480.23	3.02253	3.17062	3.17062	chr. 4	acyl-CoA oxidase 3, pristanoyl
ACOXL	2.2694	1.1306	0	0.514468	0	0	chr. 2	acyl-CoA oxidase-like
ACP1	1667.26	1681.19	1780.25	3.22226	3.25072	3.25072	chr. 2	acid phosphatase 1, soluble
ACP2	733.018	860.379	769.301	2.86571	2.88666	2.88666	chr.11	acid phosphatase 2, lysosomal
ACP5	29.5023	11.3059	18.678	1.48433	1.29398	1.29398	chr.19	acid phosphatase 5, tartrate resistant
ACP6	458.42	430.755	463.448	2.66221	2.66694	2.66694	chr. 1	acid phosphatase 6, lysophosphatidic
ACPP	22.6941	12.4365	11.6738	1.37464	1.10291	1.10291	chr. 3	acid phosphatase, prostate
ACR	0.7565	0	0	0.244648	0	0	chr.22	acrosin
ACRBP	10.5906	12.4365	15.1759	1.06411	1.20887	1.20887	chr.12	acrosin binding protein
ACRC	56.7352	68.966	73.5447	1.76144	1.87242	1.87242	chr.X	acidic repeat containing
ACRV1	7.5647	16.9588	2.3348	0.932712	0.52307	0.52307	chr.11	acrosomal vesicle protein 1
ACSBG1	3.0259	0	1.1674	0.604863	0.335939	0.335939	chr.15	acyl-CoA synthetase bubblegum family member 1
ACSBG2	2.2694	0	1.1674	0.514468	0.335939	0.335939	chr.19	acyl-CoA synthetase bubblegum family member 2
ACSF2	1151.35	1288.87	1307.46	3.06158	3.11676	3.11676	chr.17	acyl-CoA synthetase family member 2
ACSF3	433.457	465.803	435.431	2.63795	2.63992	2.63992	chr.16	acyl-CoA synthetase family member 3
ACSL1	674.014	669.309	659.567	2.82931	2.81992	2.81992	chr. 4	acyl-CoA synthetase long-chain family member 1
ACSL3	9253.12	11238.1	11070.2	3.96634	4.0442	4.0442	chr. 2	acyl-CoA synthetase long-chain family member 3
ACSL4	9082.92	9233.52	8935.1	3.95827	3.95115	3.95115	chr.X	acyl-CoA synthetase long-chain family member 4
ACSL5	231.479	122.104	127.244	2.36638	2.10804	2.10804	chr.10	acyl-CoA synthetase long-chain family member 5
ACSL6	34.7976	41.8318	21.0128	1.55385	1.34268	1.34268	chr. 5	acyl-CoA synthetase long-chain family member 6
ACSM2A	0	0	1.1674	0	0.335939	0.335939	chr.16	acyl-CoA synthetase medium-chain family member 2A
ACSM2B	0	1.1306	1.1674	0	0.335939	0.335939	chr.16	acyl-CoA synthetase medium-chain family member 2B
ACSM3	16.6423	11.3059	16.3433	1.24656	1.23913	1.23913	chr.16	acyl-CoA synthetase medium-chain family member 3
ACSM5	0	2.2612	0	0	0	0	chr.16	acyl-CoA synthetase medium-chain family member 5
ACSM6	0.7565	0	0	0.244648	0	0	chr.10	acyl-CoA synthetase medium-chain family member 6
ACSS1	313.178	174.111	214.797	2.49718	2.33405	2.33405	chr.20	acyl-CoA synthetase short-chain family member 1
ACSS2	1810.23	1379.32	1322.64	3.25797	3.12177	3.12177	chr.20	acyl-CoA synthetase short-chain family member 2
ACSS3	127.843	88.186	99.227	2.11006	2.00098	2.00098	chr.12	acyl-CoA synthetase short-chain family member 3
ACTA1	1.5129	1.1306	3.5021	0.400175	0.653415	0.653415	chr. 1	actin, alpha 1, skeletal muscle
ACTA2	1910.08	4246.49	2990.82	3.28128	3.47594	3.47594	chr.10	actin, alpha 2, smooth muscle, aorta
ACTA2-AS1	0.7565	2.2612	1.1674	0.244648	0.335939	0.335939	chr.10	ACTA2 antisense RNA 1
ACTB	146810	167760	154404	5.16676	5.18866	5.18866	chr. 7	actin, beta
ACTBL2	13.6164	117.581	106.231	1.16484	2.03032	2.03032	chr. 5	actin, beta-like 2
ACTBP11	4.5388	2.2612	1.1674	0.743416	0.335939	0.335939	chr. 1
ACTBP12	0.7565	1.1306	1.1674	0.244648	0.335939	0.335939	chr. 1	processed_transcript
ACTBP13	2.2694	0	1.1674	0.514468	0.335939	0.335939	chr. 3	unitary_pseudogene
ACTBP7	1.5129	2.2612	2.3348	0.400175	0.52307	0.52307	chr.15
ACTBP8	1.5129	0	0	0.400175	0	0	chr. 6
ACTC1	33.2846	91.5778	70.0426	1.5351	1.85152	1.85152	chr.15	actin, alpha, cardiac muscle 1
ACTG1	171106	171222	160320	5.23327	5.20499	5.20499	chr.17	actin, gamma 1
ACTG1P1	0	0	1.1674	0	0.335939	0.335939	chr. 3
ACTG1P10	10.5906	11.3059	8.1716	1.06411	0.962445	0.962445	chr.X
ACTG1P14	0	1.1306	1.1674	0	0.335939	0.335939	chr. 9
ACTG1P3	4.5388	4.5224	3.5021	0.743416	0.653415	0.653415	chr.20
ACTG1P4	0.7565	0	0	0.244648	0	0	chr. 1
ACTG1P9	1.5129	0	1.1674	0.400175	0.335939	0.335939	chr. 6
ACTG2	1082.51	836.636	581.353	3.03483	2.76519	2.76519	chr. 2	actin, gamma 2, smooth muscle, enteric
ACTL10	11.347	14.6977	11.6738	1.09156	1.10291	1.10291	chr.20	actin-like 10
ACTL6A	1164.21	999.441	945.575	3.0664	2.97615	2.97615	chr. 3	actin-like 6A
ACTL7A	0	1.1306	0	0	0	0	chr. 9	actin-like 7A
ACTL7B	0.7565	0	0	0.244648	0	0	chr. 9	actin-like 7B
ACTL8	1.5129	3.3918	2.3348	0.400175	0.52307	0.52307	chr. 1	actin-like 8
ACTN1	42604.3	62531.8	51673.9	4.62946	4.71328	4.71328	chr.14	actinin, alpha 1
ACTN1-AS1	3.0259	11.3059	7.0043	0.604863	0.903323	0.903323	chr.14	ACTN1 antisense RNA 1
ACTN2	95.315	65.5742	68.8752	1.98369	1.84432	1.84432	chr. 1	actinin, alpha 2
ACTN3	0	0	2.3348	0	0.52307	0.52307	chr.11	actinin, alpha 3 (gene/pseudogene)
ACTN4	29652.8	26300.9	21442.4	4.47208	4.33129	4.33129	chr.19	actinin, alpha 4
ACTR10	2571.99	2659.15	2780.69	3.41044	3.44431	3.44431	chr.14	actin-related protein 10 homolog (S. cerevisiae)
ACTR1A	8037.48	8218.26	7672	3.90517	3.88496	3.88496	chr.10	ARP1 actin-related protein 1 homolog A, centractin alpha (yeast)
ACTR1B	3424.53	3153.21	3132.07	3.53473	3.49597	3.49597	chr. 2	ARP1 actin-related protein 1 homolog B, centractin beta (yeast)
ACTR2	20112.2	18950.9	18697.9	4.30348	4.27182	4.27182	chr. 2	ARP2 actin-related protein 2 homolog (yeast)
ACTR3	14099.1	16610.6	15733.9	4.14922	4.19686	4.19686	chr. 2	ARP3 actin-related protein 3 homolog (yeast)
ACTR3B	155.076	203.506	156.428	2.19334	2.19708	2.19708	chr. 7	ARP3 actin-related protein 3 homolog B (yeast)
ACTR3C	4.5388	1.1306	0	0.743416	0	0	chr. 7	ARP3 actin-related protein 3 homolog C (yeast)
ACTR3P2	1.5129	0	1.1674	0.400175	0.335939	0.335939	chr.X
ACTR5	776.137	866.032	805.49	2.8905	2.9066	2.9066	chr.20	ARP5 actin-related protein 5 homolog (yeast)
ACTR6	763.277	760.887	842.846	2.88325	2.92626	2.92626	chr.12	ARP6 actin-related protein 6 homolog (yeast)
ACTR8	1291.29	1362.36	1243.26	3.11136	3.09491	3.09491	chr. 3	ARP8 actin-related protein 8 homolog (yeast)
ACTRT3	1.5129	1.1306	0	0.400175	0	0	chr. 3	actin-related protein T3
ACVR1	1014.42	1271.91	1205.9	3.00665	3.08167	3.08167	chr. 2	activin A receptor, type I
ACVR1B	1360.13	1295.66	1291.12	3.1339	3.1113	3.1113	chr.12	activin A receptor, type IB
ACVR1C	32.5282	11.3059	11.6738	1.52541	1.10291	1.10291	chr. 2	activin A receptor, type IC
ACVR2A	128.6	177.503	141.252	2.1126	2.15306	2.15306	chr. 2	activin A receptor, type IIA
ACVR2B	318.473	350.483	324.531	2.50443	2.51259	2.51259	chr. 3	activin A receptor, type IIB
ACVR2B-AS1	13.6164	21.4812	17.5106	1.16484	1.26742	1.26742	chr. 3	ACVR2B antisense RNA 1
ACVRL1	37.067	19.22	22.1802	1.58055	1.36512	1.36512	chr.12	activin A receptor type II-like 1
ACY1	475.062	530.246	487.963	2.67766	2.68928	2.68928	chr. 3	aminoacylase 1
ACY3	3.0259	2.2612	1.1674	0.604863	0.335939	0.335939	chr.11	aspartoacylase (aminocyclase) 3
ACYP1	185.335	150.368	129.579	2.27029	2.11587	2.11587	chr.14	acylphosphatase 1, erythrocyte (common) type
ACYP2	89.2633	110.798	105.064	1.95551	2.02557	2.02557	chr. 2	acylphosphatase 2, muscle type
AD000091.2	0.7565	0	1.1674	0.244648	0.335939	0.335939	chr.19
AD000091.3	0	0	1.1674	0	0.335939	0.335939	chr.19
AD000092.3	9.0776	11.3059	9.339	1.00336	1.01448	1.01448	chr.19
AD000671.6	6.8082	2.2612	21.0128	0.892551	1.34268	1.34268	chr.19	Uncharacterized protein {ECO:0000313|Ensembl:ENSP00000472696}
AD000684.2	1.5129	2.2612	2.3348	0.400175	0.52307	0.52307	chr.19	sense_intronic
AD000864.6	3.0259	2.2612	4.6695	0.604863	0.753545	0.753545	chr.19	TEC
AD001527.4	6.8082	0	4.6695	0.892551	0.753545	0.753545	chr.19	TEC
AD001527.7	1.5129	0	1.1674	0.400175	0.335939	0.335939	chr.19
ADA	475.062	794.804	714.434	2.67766	2.85457	2.85457	chr.20	adenosine deaminase
ADAL	615.765	578.862	538.16	2.79012	2.73172	2.73172	chr.15	adenosine deaminase-like
ADAM10	6367.2	6401.4	5946.61	3.80402	3.77434	3.77434	chr.15	ADAM metallopeptidase domain 10
ADAM11	233.749	122.104	122.575	2.3706	2.09193	2.09193	chr.17	ADAM metallopeptidase domain 11
ADAM12	779.163	2292.84	1996.21	2.89219	3.30042	3.30042	chr.10	ADAM metallopeptidase domain 12
ADAM15	4840.64	4076.91	3810.32	3.68499	3.58107	3.58107	chr. 1	ADAM metallopeptidase domain 15
ADAM17	1177.07	1288.87	1168.54	3.07117	3.06802	3.06802	chr. 2	ADAM metallopeptidase domain 17
ADAM18	0	1.1306	1.1674	0	0.335939	0.335939	chr. 8	ADAM metallopeptidase domain 18
ADAM19	3305.77	10337	8184.47	3.5194	3.91304	3.91304	chr. 5	ADAM metallopeptidase domain 19
ADAM1A	85.481	64.4436	63.0383	1.93692	1.80644	1.80644	chr.12	ADAM metallopeptidase domain 1A, pseudogene; Derived by automated computational analysis using gene prediction method: BestRefSeq.
ADAM1B	3.7823	0	1.1674	0.679637	0.335939	0.335939	chr.12	ADAM metallopeptidase domain 1B, pseudogene; Derived by automated computational analysis using gene prediction method: Curated Genomic.
ADAM20	0.7565	2.2612	0	0.244648	0	0	chr.14	ADAM metallopeptidase domain 20
ADAM20P1	0	3.3918	1.1674	0	0.335939	0.335939	chr.14
ADAM21	4.5388	11.3059	5.8369	0.743416	0.834859	0.834859	chr.14	ADAM metallopeptidase domain 21
ADAM22	354.784	290.562	332.702	2.55119	2.52336	2.52336	chr. 7	ADAM metallopeptidase domain 22
ADAM23	776.893	634.261	686.417	2.89092	2.83722	2.83722	chr. 2	ADAM metallopeptidase domain 23
ADAM28	3.0259	2.2612	4.6695	0.604863	0.753545	0.753545	chr. 8	ADAM metallopeptidase domain 28
ADAM32	44.6317	33.9177	35.0213	1.65927	1.55656	1.55656	chr. 8	ADAM metallopeptidase domain 32
ADAM33	8.3212	7.9141	12.8411	0.969472	1.14117	1.14117	chr.20	ADAM metallopeptidase domain 33
ADAM5	0	1.1306	0	0	0	0	chr. 8	ADAM metallopeptidase domain 5, pseudogene; Derived by automated computational analysis using gene prediction method: BestRefSeq.
ADAM8	38.5799	38.44	42.0255	1.59747	1.63373	1.63373	chr.10	ADAM metallopeptidase domain 8
ADAM9	11831.9	8758.68	7938.16	4.07309	3.89977	3.89977	chr. 8	ADAM metallopeptidase domain 9
ADAMTS1	820.768	527.985	396.908	2.91475	2.59978	2.59978	chr.21	ADAM metallopeptidase with thrombospondin type 1 motif, 1
ADAMTS10	46.1446	79.1413	75.8795	1.67343	1.88581	1.88581	chr.19	ADAM metallopeptidase with thrombospondin type 1 motif, 10
ADAMTS12	4321.71	6144.75	5250.86	3.63576	3.72031	3.72031	chr. 5	ADAM metallopeptidase with thrombospondin type 1 motif, 12
ADAMTS13	40.0928	68.966	57.2014	1.61377	1.76493	1.76493	chr. 9	ADAM metallopeptidase with thrombospondin type 1 motif, 13
ADAMTS14	102.88	132.279	114.403	2.01653	2.06222	2.06222	chr.10	ADAM metallopeptidase with thrombospondin type 1 motif, 14
ADAMTS15	68.0822	102.884	93.3901	1.83937	1.97493	1.97493	chr.11	ADAM metallopeptidase with thrombospondin type 1 motif, 15
ADAMTS16	1283.73	3522.92	3470.61	3.10881	3.54053	3.54053	chr. 5	ADAM metallopeptidase with thrombospondin type 1 motif, 16
ADAMTS17	8.3212	9.0447	7.0043	0.969472	0.903323	0.903323	chr.15	ADAM metallopeptidase with thrombospondin type 1 motif, 17
ADAMTS19	1.5129	1.1306	0	0.400175	0	0	chr. 5	ADAM metallopeptidase with thrombospondin type 1 motif, 19
ADAMTS2	189.117	470.325	413.251	2.27902	2.61726	2.61726	chr. 5	ADAM metallopeptidase with thrombospondin type 1 motif, 2
ADAMTS3	107.418	108.537	96.8922	2.0351	1.99075	1.99075	chr. 4	ADAM metallopeptidase with thrombospondin type 1 motif, 3
ADAMTS4	149.024	332.393	294.179	2.17616	2.47009	2.47009	chr. 1	ADAM metallopeptidase with thrombospondin type 1 motif, 4
ADAMTS5	40.8493	20.3506	12.8411	1.62169	1.14117	1.14117	chr.21	ADAM metallopeptidase with thrombospondin type 1 motif, 5
ADAMTS6	2777	3406.47	3450.76	3.44373	3.53804	3.53804	chr. 5	ADAM metallopeptidase with thrombospondin type 1 motif, 6
ADAMTS7	426.648	970.046	884.871	2.63109	2.94737	2.94737	chr.15	ADAM metallopeptidase with thrombospondin type 1 motif, 7
ADAMTS7P1	0	2.2612	4.6695	0	0.753545	0.753545	chr.15	processed_transcript
ADAMTS7P3	0	1.1306	1.1674	0	0.335939	0.335939	chr.15	processed_transcript
ADAMTS7P4	21.1811	3.3918	2.3348	1.34598	0.52307	0.52307	chr.15	processed_transcript
ADAMTS9	74.8904	45.2236	54.8667	1.88019	1.74715	1.74715	chr. 3	ADAM metallopeptidase with thrombospondin type 1 motif, 9
ADAMTS9-AS2	14.3729	11.3059	28.017	1.18676	1.46265	1.46265	chr. 3	ADAMTS9 antisense RNA 2
ADAMTSL1	293.51	187.678	140.085	2.4691	2.14948	2.14948	chr. 9	ADAMTS-like 1
ADAMTSL2	3.7823	9.0447	11.6738	0.679637	1.10291	1.10291	chr. 9	ADAMTS-like 2
ADAMTSL3	80.1857	79.1413	91.0553	1.90948	1.96405	1.96405	chr.15	ADAMTS-like 3
ADAMTSL4	390.338	111.928	133.081	2.59255	2.12737	2.12737	chr. 1	ADAMTS-like 4
ADAMTSL4-AS1	5.2953	7.9141	10.5064	0.799016	1.06094	1.06094	chr. 1	ADAMTSL4 antisense RNA 1
ADAMTSL5	72.621	57.6601	64.2057	1.867	1.81429	1.81429	chr.19	ADAMTS-like 5
ADAP1	15.8858	14.6977	9.339	1.22752	1.01448	1.01448	chr. 7	ArfGAP with dual PH domains 1
ADAP2	3.7823	2.2612	2.3348	0.679637	0.52307	0.52307	chr.17	ArfGAP with dual PH domains 2
ADAR	13910.7	14541.6	13405	4.14338	4.1273	4.1273	chr. 1	adenosine deaminase, RNA-specific
ADARB1	1745.17	1369.14	1252.59	3.24209	3.09816	3.09816	chr.21	adenosine deaminase, RNA-specific, B1
ADAT1	980.383	861.509	912.888	2.99184	2.96089	2.96089	chr.16	adenosine deaminase, tRNA-specific 1
ADAT2	180.04	182.025	169.269	2.25777	2.23114	2.23114	chr. 6	adenosine deaminase, tRNA-specific 2
ADAT3	75.6469	102.884	100.394	1.88449	2.00601	2.00601	chr.19	adenosine deaminase, tRNA-specific 3
ADCK1	74.8904	58.7907	74.7121	1.88019	1.87917	1.87917	chr.14	aarF domain containing kinase 1
ADCK2	1057.54	816.286	789.146	3.02471	2.89771	2.89771	chr. 7	aarF domain containing kinase 2
ADCK3	656.615	567.556	538.16	2.81797	2.73172	2.73172	chr. 1	aarF domain containing kinase 3
ADCK4	363.861	384.4	333.87	2.56213	2.52488	2.52488	chr.19	aarF domain containing kinase 4
ADCK5	148.268	171.85	166.935	2.17397	2.22514	2.22514	chr. 8	aarF domain containing kinase 5
ADCY1	0.7565	4.5224	0	0.244648	0	0	chr. 7	adenylate cyclase 1 (brain)
ADCY10	1.5129	1.1306	0	0.400175	0	0	chr. 1	adenylate cyclase 10 (soluble)
ADCY10P1	48.414	57.6601	53.6993	1.69385	1.73798	1.73798	chr. 6	processed_transcript
ADCY2	0.7565	3.3918	1.1674	0.244648	0.335939	0.335939	chr. 5	adenylate cyclase 2 (brain)
ADCY3	2609.06	2643.32	2303.23	3.41665	3.36253	3.36253	chr. 2	adenylate cyclase 3
ADCY4	3.0259	3.3918	2.3348	0.604863	0.52307	0.52307	chr.14	adenylate cyclase 4
ADCY5	36.3105	53.1377	52.5319	1.57183	1.72861	1.72861	chr. 3	adenylate cyclase 5
ADCY6	2408.6	2418.33	2170.15	3.38194	3.33669	3.33669	chr.12	adenylate cyclase 6
ADCY7	487.922	376.486	342.041	2.68924	2.53535	2.53535	chr.16	adenylate cyclase 7
ADCY8	0	1.1306	0	0	0	0	chr. 8	adenylate cyclase 8 (brain)
ADCY9	1915.38	1548.91	1317.97	3.28248	3.12023	3.12023	chr.16	adenylate cyclase 9
ADCYAP1	1.5129	0	0	0.400175	0	0	chr.18	adenylate cyclase activating polypeptide 1 (pituitary)
ADCYAP1R1	0.7565	0	0	0.244648	0	0	chr. 7	adenylate cyclase activating polypeptide 1 (pituitary) receptor type I
ADD1	17336	14536	13794.9	4.23897	4.13975	4.13975	chr. 4	adducin 1 (alpha)
ADD2	1922.94	1614.48	1518.76	3.28419	3.18177	3.18177	chr. 2	adducin 2 (beta)
ADD3	4308.85	3489	3472.94	3.63446	3.54082	3.54082	chr.10	adducin 3 (gamma)
ADGB	0	0	3.5021	0	0.653415	0.653415	chr. 6	androglobin
ADH1C	1.5129	1.1306	0	0.400175	0	0	chr. 4	alcohol dehydrogenase 1C (class I), gamma polypeptide
ADH4	1.5129	0	0	0.400175	0	0	chr. 4	alcohol dehydrogenase 4 (class II), pi polypeptide
ADH5	4599.33	4814.05	4704.53	3.66279	3.67261	3.67261	chr. 4	alcohol dehydrogenase 5 (class III), chi polypeptide
ADH5P2	0	0	1.1674	0	0.335939	0.335939	chr. 1
ADH6	1.5129	3.3918	2.3348	0.400175	0.52307	0.52307	chr. 4	alcohol dehydrogenase 6 (class V)
ADHFE1	15.1294	9.0447	11.6738	1.20762	1.10291	1.10291	chr. 8	alcohol dehydrogenase, iron containing, 1
ADI1	2296.64	1327.31	1379.84	3.36128	3.14014	3.14014	chr. 2	acireductone dioxygenase 1
ADIG	1.5129	0	0	0.400175	0	0	chr.20	adipogenin
ADIPOQ	0.7565	4.5224	0	0.244648	0	0	chr. 3	adiponectin, C1Q and collagen domain containing
ADIPOR1	3346.62	3726.42	3799.81	3.52474	3.57988	3.57988	chr. 1	adiponectin receptor 1
ADIPOR2	7237.89	7837.25	7530.74	3.85967	3.8769	3.8769	chr.12	adiponectin receptor 2
ADIRF-AS1	540.119	313.173	344.376	2.73329	2.53829	2.53829	chr.10	ADIRF antisense RNA 1
ADK	1990.27	1565.87	1512.92	3.29913	3.1801	3.1801	chr.10	adenosine kinase
ADM	1471.33	486.154	414.418	3.16801	2.61849	2.61849	chr.11	adrenomedullin
ADM2	18.1553	29.3953	28.017	1.28229	1.46265	1.46265	chr.22	adrenomedullin 2
ADM5	46.1446	48.6154	57.2014	1.67343	1.76493	1.76493	chr.19	adrenomedullin 5 (putative)
ADNP	5668.98	6470.36	5988.64	3.75358	3.7774	3.7774	chr.20	activity-dependent neuroprotector homeobox
ADNP2	2199.81	2481.64	2370.94	3.34258	3.3751	3.3751	chr.18	ADNP homeobox 2
ADNP-AS1	7.5647	14.6977	15.1759	0.932712	1.20887	1.20887	chr.20	ADNP antisense RNA 1
ADO	1202.79	1848.51	2170.15	3.08055	3.33669	3.33669	chr.10	2-aminoethanethiol (cysteamine) dioxygenase
ADORA1	86.2374	116.451	87.5532	1.9407	1.9472	1.9472	chr. 1	adenosine A1 receptor
ADORA2A	2.2694	3.3918	1.1674	0.514468	0.335939	0.335939	chr.22	adenosine A2a receptor
ADORA2A-AS1	6.0518	7.9141	0	0.8483	0	0	chr.22	ADORA2A antisense RNA 1
ADORA2B	518.181	257.774	288.342	2.71532	2.46141	2.46141	chr.17	adenosine A2b receptor
ADORA2BP1	0.7565	0	0	0.244648	0	0	chr. 1
ADORA3	0.7565	0	2.3348	0.244648	0.52307	0.52307	chr. 1	adenosine A3 receptor
ADPGK	1829.14	1989.84	2135.13	3.26248	3.32963	3.32963	chr.15	ADP-dependent glucokinase
ADPGK-AS1	0.7565	0	2.3348	0.244648	0.52307	0.52307	chr.15	ADPGK antisense RNA 1
ADPRH	153.563	117.581	108.566	2.18911	2.03968	2.03968	chr. 3	ADP-ribosylarginine hydrolase
ADPRHL1	23.4505	21.4812	29.1844	1.38829	1.47978	1.47978	chr.13	ADP-ribosylhydrolase like 1
ADPRHL2	1427.46	1496.9	1417.19	3.15487	3.15174	3.15174	chr. 1	ADP-ribosylhydrolase like 2
ADPRM	118.009	135.671	140.085	2.07558	2.14948	2.14948	chr.17	ADP-ribose/CDP-alcohol diphosphatase, manganese- dependent
ADRA1A	0.7565	6.7835	2.3348	0.244648	0.52307	0.52307	chr. 8	adrenoceptor alpha 1A
ADRA1B	78.6727	11.3059	9.339	1.90131	1.01448	1.01448	chr. 5	adrenoceptor alpha 1B
ADRA1D	4.5388	10.1753	7.0043	0.743416	0.903323	0.903323	chr.20	adrenoceptor alpha 1D
ADRA2A	230.723	165.066	100.394	2.36497	2.00601	2.00601	chr.10	adrenoceptor alpha 2A
ADRA2B	3.0259	0	0	0.604863	0	0	chr. 2	adrenoceptor alpha 2B
ADRA2C	17.3988	33.9177	23.3475	1.26479	1.38645	1.38645	chr. 4	adrenoceptor alpha 2C
ADRB1	9.8341	9.0447	8.1716	1.03479	0.962445	0.962445	chr.10	adrenoceptor beta 1
ADRB2	83.2116	15.8283	15.1759	1.92537	1.20887	1.20887	chr. 5	adrenoceptor beta 2, surface
ADRBK1	2939.64	3223.31	3195.11	3.46844	3.50462	3.50462	chr.11	adrenergic, beta, receptor kinase 1
ADRBK2	571.89	630.869	624.546	2.75807	2.79626	2.79626	chr.22	adrenergic, beta, receptor kinase 2
ADRM1	6467.81	6301.91	6190.6	3.81082	3.7918	3.7918	chr.20	adhesion regulating molecule 1
ADSL	2183.92	2505.39	2522.7	3.33944	3.40204	3.40204	chr.22	adenylosuccinate lyase
ADSS	1250.44	1396.28	1370.5	3.09741	3.1372	3.1372	chr. 1	adenylosuccinate synthase
ADSSL1	46.9011	49.7459	26.8497	1.68035	1.44482	1.44482	chr.14	adenylosuccinate synthase like 1
ADTRP	93.8021	162.805	158.763	1.97682	2.20348	2.20348	chr. 6	androgen-dependent TFPI-regulating protein
AEBP1	3265.68	12196.8	10292.8	3.51411	4.01257	4.01257	chr. 7	AE binding protein 1
AEBP2	1372.23	1231.21	1246.76	3.13774	3.09613	3.09613	chr.12	AE binding protein 2
AEN	1172.53	1179.2	1055.31	3.06949	3.02379	3.02379	chr.15	apoptosis enhancing nuclease
AES	8095.73	6656.91	6645.87	3.90831	3.82262	3.82262	chr.19	amino-terminal enhancer of split
AF001548.5	34.0411	28.2647	17.5106	1.54458	1.26742	1.26742	chr.16
AF011889.2	11.347	14.6977	16.3433	1.09156	1.23913	1.23913	chr.X
AF015262.2	1.5129	1.1306	1.1674	0.400175	0.335939	0.335939	chr.21
AF038458.3	0	0	1.1674	0	0.335939	0.335939	chr.19
AF064858.6	1.5129	0	0	0.400175	0	0	chr.21
AF064858.8	0.7565	0	0	0.244648	0	0	chr.21
AF121898.3	3.0259	1.1306	0	0.604863	0	0	chr. 8
AF127577.12	0	0	1.1674	0	0.335939	0.335939	chr.21
AF127577.13	11.347	13.5671	8.1716	1.09156	0.962445	0.962445	chr.21	TEC
AF127936.3	0	1.1306	1.1674	0	0.335939	0.335939	chr.21
AF127936.5	0.7565	1.1306	0	0.244648	0	0	chr.21
AF127936.7	390.338	394.576	421.423	2.59255	2.62575	2.62575	chr.21
AF129075.5	1.5129	1.1306	5.8369	0.400175	0.834859	0.834859	chr.21	sense_intronic
AF129408.17	3.7823	0	0	0.679637	0	0	chr.21
AF131215.2	22.6941	23.7424	17.5106	1.37464	1.26742	1.26742	chr. 8	sense_intronic
AF131215.3	0.7565	0	0	0.244648	0	0	chr. 8	sense_intronic
AF131215.6	0.7565	0	0	0.244648	0	0	chr. 8
AF131215.9	3.0259	5.653	11.6738	0.604863	1.10291	1.10291	chr. 8	sense_intronic
AF131216.1	1.5129	2.2612	1.1674	0.400175	0.335939	0.335939	chr. 8	HCG1991042 {ECO:0000313|EMBL:EAW65606.1}
AF131216.5	3.0259	1.1306	2.3348	0.604863	0.52307	0.52307	chr. 8
AF131216.6	4.5388	5.653	7.0043	0.743416	0.903323	0.903323	chr. 8
AF146191.4	1.5129	2.2612	1.1674	0.400175	0.335939	0.335939	chr. 4
AF186192.5	0	2.2612	0	0	0	0	chr. 8	processed_transcript
AF196779.12	11.347	0	3.5021	1.09156	0.653415	0.653415	chr.X	PRA1 family protein 2 {ECO:0000313|Ensembl:ENSP00000451962}; Uncharacterized protein {ECO:0000313|Ensembl:ENSP00000365536}
AF196972.9	0	2.2612	3.5021	0	0.653415	0.653415	chr.X
AF213884.2	0	1.1306	2.3348	0	0.52307	0.52307	chr. 4
AF230666.2	3.7823	3.3918	2.3348	0.679637	0.52307	0.52307	chr. 8
AF277315.10	97.5845	48.6154	122.575	1.99381	2.09193	2.09193	chr.X
AFAP1	10767.6	9790.91	8890.74	4.03216	3.94899	3.94899	chr. 4	actin filament associated protein 1
AFAP1-AS1	30.2587	29.3953	15.1759	1.49497	1.20887	1.20887	chr. 4	AFAP1 antisense RNA 1
AFAP1L1	1218.67	1001.7	961.918	3.08624	2.98359	2.98359	chr. 5	actin filament associated protein 1-like 1
AFAP1L2	751.173	568.687	512.478	2.87632	2.71052	2.71052	chr.10	actin filament associated protein 1-like 2
AFF1	3364.02	2595.83	2459.66	3.52699	3.39105	3.39105	chr. 4	AF4/FMR2 family, member 1
AFF2	0.7565	0	0	0.244648	0	0	chr.X	AF4/FMR2 family, member 2
AFF3	1245.9	1170.16	1075.15	3.09583	3.03187	3.03187	chr. 2	AF4/FMR2 family, member 3
AFF4	7553.34	8537.08	8148.29	3.8782	3.91112	3.91112	chr. 5	AF4/FMR2 family, member 4
AFG3L1P	265.521	300.737	277.836	2.42573	2.44535	2.44535	chr.16	AFG3-like AAA ATPase 1, pseudogene; Derived by automated computational analysis using gene prediction method: BestRefSeq.
AFG3L2	5410.26	5360.12	5211.17	3.7333	3.71702	3.71702	chr.18	AFG3-like AAA ATPase 2
AFM	0	0	1.1674	0	0.335939	0.335939	chr. 4	afamin
AFMID	384.286	437.538	482.126	2.58578	2.68406	2.68406	chr.17	arylformamidase
AFP	21.9376	18.0894	8.1716	1.36055	0.962445	0.962445	chr. 4	alpha-fetoprotein
AFTPH	1428.97	1391.76	1413.69	3.15533	3.15066	3.15066	chr. 2	aftiphilin
AGA	177.77	146.977	140.085	2.25229	2.14948	2.14948	chr. 4	aspartylglucosaminidase
AGAP1	2161.23	2329.01	2198.17	3.3349	3.34226	3.34226	chr. 2	ArfGAP with GTPase domain, ankyrin repeat and PH domain 1
AGAP10	295.779	387.792	379.397	2.47243	2.58024	2.58024	chr.10	ArfGAP with GTPase domain, ankyrin repeat and PH domain 10
AGAP1-IT1	2.2694	12.4365	9.339	0.514468	1.01448	1.01448	chr. 2	AGAP1 intronic transcript 1 (non-protein coding)
AGAP2	40.0928	45.2236	44.3603	1.61377	1.65668	1.65668	chr.12	ArfGAP with GTPase domain, ankyrin repeat and PH domain 2
AGAP2-AS1	574.916	529.116	562.675	2.76036	2.75103	2.75103	chr.12	AGAP2 antisense RNA 1
AGAP3	3044.03	4100.65	3840.67	3.48359	3.58452	3.58452	chr. 7	ArfGAP with GTPase domain, ankyrin repeat and PH domain 3
AGAP4	310.909	359.527	373.56	2.49403	2.57352	2.57352	chr.10	ArfGAP with GTPase domain, ankyrin repeat and PH domain 4
AGAP5	13.6164	21.4812	36.1887	1.16484	1.57041	1.57041	chr.10	ArfGAP with GTPase domain, ankyrin repeat and PH domain 5
AGAP6	488.679	600.343	596.529	2.68991	2.77636	2.77636	chr.10	ArfGAP with GTPase domain, ankyrin repeat and PH domain 6
AGAP7P	75.6469	76.8801	88.7206	1.88449	1.95289	1.95289	chr.10
AGBL1	0	0	1.1674	0	0.335939	0.335939	chr.15	ATP/GTP binding protein-like 1
AGBL2	37.8234	24.873	28.017	1.58909	1.46265	1.46265	chr.11	ATP/GTP binding protein-like 2
AGBL3	77.1598	52.0071	64.2057	1.89298	1.81429	1.81429	chr. 7	ATP/GTP binding protein-like 3
AGBL4	5.2953	2.2612	4.6695	0.799016	0.753545	0.753545	chr. 1	ATP/GTP binding protein-like 4
AGBL5	2500.13	2044.11	2013.72	3.39814	3.30422	3.30422	chr. 2	ATP/GTP binding protein-like 5
AGBL5-AS1	0	2.2612	0	0	0	0	chr. 2	AGBL5 antisense RNA 1
AGBL5-IT1	1.5129	1.1306	1.1674	0.400175	0.335939	0.335939	chr. 2	AGBL5 intronic transcript 1 (non-protein coding)
AGER	75.6469	111.928	101.562	1.88449	2.01099	2.01099	chr. 6	advanced glycosylation end product-specific receptor
AGFG1	3540.27	3560.23	3768.29	3.54916	3.57626	3.57626	chr. 2	ArfGAP with FG repeats 1
AGFG2	981.14	706.618	547.499	2.99217	2.73918	2.73918	chr. 7	ArfGAP with FG repeats 2
AGGF1	2078.02	1937.83	2112.95	3.31786	3.32509	3.32509	chr. 5	angiogenic factor with G patch and FHA domains 1
AGGF1P1	2.2694	1.1306	1.1674	0.514468	0.335939	0.335939	chr. 4
AGGF1P2	0.7565	0	0	0.244648	0	0	chr.10
AGGF1P3	0	3.3918	0	0	0	0	chr. 3
AGK	1286	1145.29	1187.22	3.10958	3.0749	3.0749	chr. 7	acylglycerol kinase
AGKP1	1.5129	3.3918	0	0.400175	0	0	chr. Y
AGL	907.006	1045.8	984.098	2.95809	2.99348	2.99348	chr. 1	amylo-alpha-1, 6-glucosidase, 4-alpha- glucanotransferase
AGMAT	2.2694	0	1.1674	0.514468	0.335939	0.335939	chr. 1	agmatine ureohydrolase (agmatinase)
AGMO	0	1.1306	4.6695	0	0.753545	0.753545	chr. 7	alkylglycerol monooxygenase
AGO1	2479.7	2615.05	2520.37	3.39457	3.40164	3.40164	chr. 1	argonaute RISC catalytic component 1
AGO2	591.558	676.092	603.534	2.77273	2.78142	2.78142	chr. 8	argonaute RISC catalytic component 2
AGO3	625.6	841.159	812.494	2.79699	2.91035	2.91035	chr. 1	argonaute RISC catalytic component 3
AGO4	746.635	707.749	717.936	2.87369	2.85669	2.85669	chr. 1	argonaute RISC catalytic component 4
AGPAT1	3274	3581.71	3526.64	3.51521	3.54748	3.54748	chr. 6	1-acylglycerol-3-phosphate O-acyltransferase 1
AGPAT2	1312.47	1476.55	1460.39	3.11842	3.16477	3.16477	chr. 9	1-acylglycerol-3-phosphate O-acyltransferase 2
AGPAT3	4399.62	4082.56	3995.93	3.64351	3.60173	3.60173	chr.21	1-acylglycerol-3-phosphate O-acyltransferase 3
AGPAT4	473.549	662.525	623.379	2.67628	2.79545	2.79545	chr. 6	1-acylglycerol-3-phosphate O-acyltransferase 4
AGPAT4-IT1	7.5647	6.7835	16.3433	0.932712	1.23913	1.23913	chr. 6	AGPAT4 intronic transcript 1 (non-protein coding)
AGPAT5	773.111	841.159	880.202	2.8888	2.94508	2.94508	chr. 8	1-acylglycerol-3-phosphate O-acyltransferase 5
AGPAT6	5074.39	5483.36	5114.27	3.70547	3.70887	3.70887	chr. 8	1-acylglycerol-3-phosphate O-acyltransferase 6
AGPAT9	21.1811	9.0447	7.0043	1.34598	0.903323	0.903323	chr. 4	1-acylglycerol-3-phosphate O-acyltransferase 9
AGPS	1797.37	2535.91	2535.54	3.25488	3.40424	3.40424	chr. 2	alkylglycerone phosphate synthase
AGRN	7586.62	8565.35	7915.98	3.88011	3.89856	3.89856	chr. 1	agrin
AGT	3.7823	3.3918	3.5021	0.679637	0.653415	0.653415	chr. 1	angiotensinogen (serpin peptidase inhibitor, clade A, member 8)
AGTPBP1	788.997	812.894	768.134	2.89763	2.886	2.886	chr. 9	ATP/GTP binding protein 1
AGTR1	81.6986	74.6189	84.0511	1.9175	1.92968	1.92968	chr. 3	angiotensin II receptor, type 1
AGTRAP	765.546	1399.67	1347.15	2.88454	3.12974	3.12974	chr. 1	angiotensin II receptor-associated protein
AGXT	2.2694	4.5224	2.3348	0.514468	0.52307	0.52307	chr. 2	alanine-glyoxylate aminotransferase
AHCTF1	3150.69	3474.3	3267.49	3.49854	3.51435	3.51435	chr. 1	AT hook containing transcription factor 1
AHCTF1P1	11.347	9.0447	19.8454	1.09156	1.31901	1.31901	chr. 2
AHCY	6022.25	6003.43	5634.92	3.77983	3.75097	3.75097	chr.20	adenosylhomocysteinase
AHCYL1	6712.9	7561.38	7390.66	3.82698	3.86874	3.86874	chr. 1	adenosylhomocysteinase-like 1
AHCYL2	998.539	1034.49	973.592	2.9998	2.98882	2.98882	chr. 7	adenosylhomocysteinase-like 2
AHCYP2	1.5129	0	0	0.400175	0	0	chr. 9
AHCYP5	0.7565	0	0	0.244648	0	0	chr. 2
AHCYP7	0	1.1306	0	0	0	0	chr.15
AHDC1	1102.93	1426.8	1355.32	3.04294	3.13236	3.13236	chr. 1	AT hook, DNA binding motif, containing 1
AHI1	1054.52	999.441	978.261	3.02347	2.9909	2.9909	chr. 6	Abelson helper integration site 1
AHNAK	65615.3	32419.7	24033.9	4.81701	4.38084	4.38084	chr.11	AHNAK nucleoprotein
AHNAK2	2028.09	1242.52	963.085	3.3073	2.98412	2.98412	chr.14	AHNAK nucleoprotein 2
AHR	498.513	274.733	262.66	2.69855	2.42104	2.42104	chr. 7	aryl hydrocarbon receptor
AHRR	481.114	400.229	312.857	2.68315	2.49673	2.49673	chr. 5	aryl-hydrocarbon receptor repressor
AHSA1	3255.84	3838.35	3596.69	3.5128	3.55602	3.55602	chr.14	AHA1, activator of heat shock 90kDa protein ATPase homolog 1 (yeast)
AHSA2	1040.14	1251.56	1419.53	3.01751	3.15245	3.15245	chr. 2	AHA1, activator of heat shock 90kDa protein ATPase homolog 2 (yeast)
AICDA	3.0259	1.1306	0	0.604863	0	0	chr.12	activation-induced cytidine deaminase
AIDA	3888.25	4067.86	4304.12	3.58987	3.63398	3.63398	chr. 1	axin interactor, dorsalization associated
AIF1	0.7565	0	0	0.244648	0	0	chr. 6	allograft inflammatory factor 1
AIF1L	35.554	10.1753	25.6823	1.56293	1.42622	1.42622	chr. 9	allograft inflammatory factor 1-like
AIFM1	1250.44	1284.35	1176.72	3.09741	3.07104	3.07104	chr.X	apoptosis-inducing factor, mitochondrion- associated, 1
AIFM2	896.415	837.767	756.46	2.95299	2.87936	2.87936	chr.10	apoptosis-inducing factor, mitochondrion- associated, 2
AIFM3	9.0776	2.2612	4.6695	1.00336	0.753545	0.753545	chr.22	apoptosis-inducing factor, mitochondrion- associated, 3
AIG1	524.989	385.531	405.079	2.72098	2.60861	2.60861	chr. 6	androgen-induced 1
AIM1	385.043	139.062	141.252	2.58664	2.15306	2.15306	chr. 6	absent in melanoma 1
AIM1L	8.3212	5.653	10.5064	0.969472	1.06094	1.06094	chr. 1	absent in melanoma 1-like
AIM2	57.4916	19.22	8.1716	1.76709	0.962445	0.962445	chr. 1	absent in melanoma 2
AIMP1	1238.34	1320.53	1139.36	3.09319	3.05704	3.05704	chr. 4	aminoacyl tRNA synthetase complex-interacting multifunctional protein 1
AIMP2	475.062	652.35	596.529	2.67766	2.77636	2.77636	chr. 7	aminoacyl tRNA synthetase complex-interacting multifunctional protein 2
AIP	1557.57	1694.75	1661.18	3.19273	3.22068	3.22068	chr.11	aryl hydrocarbon receptor interacting protein
AIPL1	3.7823	4.5224	3.5021	0.679637	0.653415	0.653415	chr.17	aryl hydrocarbon receptor interacting protein-like 1
AIRE	0	1.1306	0	0	0	0	chr.21	autoimmune regulator
AJ003147.11	1.5129	0	0	0.400175	0	0	chr.16	TEC
AJ003147.9	0	4.5224	1.1674	0	0.335939	0.335939	chr.16
AJ011931.1	0.7565	1.1306	1.1674	0.244648	0.335939	0.335939	chr.21	sense_intronic
AJ011932.1	2.2694	4.5224	3.5021	0.514468	0.653415	0.653415	chr.21
AJ271736.10	0.7565	0	0	0.244648	0	0	chr.X	retained_intron
AJAP1	1657.42	1076.32	975.927	3.2197	2.98986	2.98986	chr. 1	adherens junctions associated protein 1
AJUBA	4308.09	2501.99	2332.42	3.63439	3.36799	3.36799	chr.14	ajuba LIM protein
AK1	1438.8	1216.51	1168.54	3.1583	3.06802	3.06802	chr. 9	adenylate kinase 1
AK2	5520.71	6261.2	6132.23	3.74207	3.78769	3.78769	chr. 1	adenylate kinase 2
AK2P2	0	0	1.1674	0	0.335939	0.335939	chr. 2
AK3	1498.56	1185.99	1270.11	3.17597	3.10418	3.10418	chr. 9	adenylate kinase 3
AK3P3	9.0776	9.0447	11.6738	1.00336	1.10291	1.10291	chr. 7
AK3P5	0	1.1306	0	0	0	0	chr.10
AK4	729.236	1076.32	1007.45	2.86346	3.00365	3.00365	chr. 1	adenylate kinase 4
AK4P1	8.3212	13.5671	10.5064	0.969472	1.06094	1.06094	chr.17
AK4P3	0	2.2612	0	0	0	0	chr.12
AK5	650.563	186.547	161.098	2.81396	2.20978	2.20978	chr. 1	adenylate kinase 5
AK6	2542.49	2120.99	2159.65	3.40543	3.33458	3.33458	chr. 5	adenylate kinase 6
AK7	12.1035	19.22	7.0043	1.11739	0.903323	0.903323	chr.14	adenylate kinase 7
AK8	10.5906	11.3059	16.3433	1.06411	1.23913	1.23913	chr. 9	adenylate kinase 8
AK9	244.339	139.062	126.077	2.38977	2.10407	2.10407	chr. 6	adenylate kinase 9
AKAP1	1985.73	1888.08	1690.36	3.29814	3.22824	3.22824	chr.17	A kinase (PRKA) anchor protein 1
AKAP10	1084.02	1102.32	1242.09	3.03544	3.0945	3.0945	chr.17	A kinase (PRKA) anchor protein 10
AKAP11	2901.06	2568.7	2432.81	3.46271	3.38629	3.38629	chr.13	A kinase (PRKA) anchor protein 11
AKAP12	7655.46	11952.6	9891.18	3.88403	3.99529	3.99529	chr. 6	A kinase (PRKA) anchor protein 12
AKAP13	2947.2	2330.14	2032.4	3.46956	3.30822	3.30822	chr.15	A kinase (PRKA) anchor protein 13
AKAP14	0	1.1306	0	0	0	0	chr.X	A kinase (PRKA) anchor protein 14
AKAP17A	1482.68	1758.07	1765.07	3.17134	3.24701	3.24701	chr.X	A kinase (PRKA) anchor protein 17A
AKAP17BP	1.5129	1.1306	0	0.400175	0	0	chr.X	A kinase (PRKA) anchor protein 17B, pseudogene; Derived by automated computational analysis using gene prediction method: Curated Genomic.
AKAP2	23477.8	15165.7	13730.7	4.37068	4.13772	4.13772	chr. 9	A kinase (PRKA) anchor protein 2
AKAP3	81.6986	82.533	77.0468	1.9175	1.89236	1.89236	chr.12	A kinase (PRKA) anchor protein 3
AKAP5	305.613	257.774	228.806	2.48659	2.36136	2.36136	chr.14	A kinase (PRKA) anchor protein 5
AKAP6	43.8752	29.3953	23.3475	1.65201	1.38645	1.38645	chr.14	A kinase (PRKA) anchor protein 6
AKAP7	197.438	162.805	170.437	2.29763	2.2341	2.2341	chr. 6	A kinase (PRKA) anchor protein 7
AKAP8	1001.56	1080.84	1098.5	3.00111	3.0412	3.0412	chr.19	A kinase (PRKA) anchor protein 8
AKAP8L	1464.52	1741.11	1676.35	3.16599	3.22462	3.22462	chr.19	A kinase (PRKA) anchor protein 8-like
AKAP9	2309.5	2407.03	2184.16	3.36371	3.33948	3.33948	chr. 7	A kinase (PRKA) anchor protein 9
AKIP1	484.896	896.558	894.21	2.68654	2.95192	2.95192	chr.11	A kinase (PRKA) interacting protein 1
AKIRIN1	2211.91	2326.75	2437.48	3.34496	3.38712	3.38712	chr. 1	akirin 1
AKIRIN1P1	0.7565	0	0	0.244648	0	0	chr.12
AKIRIN2	1165.72	1079.71	1212.9	3.06697	3.08418	3.08418	chr. 6	akirin 2
AKNA	1034.85	946.303	848.683	3.0153	2.92926	2.92926	chr. 9	AT-hook transcription factor
AKNAD1	8.3212	2.2612	1.1674	0.969472	0.335939	0.335939	chr. 1	AKNA domain containing 1
AKR1A1	2168.04	2691.93	2695.47	3.33627	3.4308	3.4308	chr. 1	aldo-keto reductase family 1, member A1 (aldehyde reductase)
AKR1B1	7858.2	5860.98	5961.79	3.89538	3.77545	3.77545	chr. 7	aldo-keto reductase family 1, member B1 (aldose reductase)
AKR1B10	1.5129	1.1306	1.1674	0.400175	0.335939	0.335939	chr. 7	aldo-keto reductase family 1, member B10 (aldose reductase)
AKR1B15	28.7458	15.8283	23.3475	1.47343	1.38645	1.38645	chr. 7	aldo-keto reductase family 1, member B15
AKR1B1P7	0	0	1.1674	0	0.335939	0.335939	chr.19
AKR1C1	389.581	176.372	203.124	2.59171	2.30989	2.30989	chr.10	aldo-keto reductase family 1, member C1
AKR1C2	26.4764	18.0894	18.678	1.43896	1.29398	1.29398	chr.10	aldo-keto reductase family 1, member C2
AKR1C3	102.123	63.313	94.5575	2.01336	1.98026	1.98026	chr.10	aldo-keto reductase family 1, member C3
AKR1C7P	4.5388	4.5224	5.8369	0.743416	0.834859	0.834859	chr.10	aldo-keto reductase family 1, member C7, pseudogene; Derived by automated computational analysis using gene prediction method: Curated Genomic.
AKR1C8P	0	0	1.1674	0	0.335939	0.335939	chr.10	processed_transcript
AKR1D1	0	1.1306	0	0	0	0	chr. 7	aldo-keto reductase family 1, member D1
AKR1E2	1.5129	2.2612	0	0.400175	0	0	chr.10	aldo-keto reductase family 1, member E2
AKR7A2	1780.73	1423.41	1364.66	3.25084	3.13534	3.13534	chr. 1	aldo-keto reductase family 7, member A2 (aflatoxin aldehyde reductase)
AKR7A2P1	2.2694	3.3918	1.1674	0.514468	0.335939	0.335939	chr. 1
AKR7A3	5.2953	9.0447	8.1716	0.799016	0.962445	0.962445	chr. 1	aldo-keto reductase family 7, member A3 (aflatoxin aldehyde reductase)
AKR7L	22.6941	19.22	15.1759	1.37464	1.20887	1.20887	chr. 1	aldo-keto reductase family 7-like (gene/pseudogene)
AKT1	6849.82	6503.15	5960.62	3.83574	3.77536	3.77536	chr.14	v-akt murine thymoma viral oncogene homolog 1
AKT1S1	2416.16	3032.24	2962.8	3.38331	3.47185	3.47185	chr.19	AKT1 substrate 1 (proline-rich)
AKT2	4867.12	4732.65	4326.3	3.68736	3.63622	3.63622	chr.19	v-akt murine thymoma viral oncogene homolog 2
AKT3	2048.52	1735.45	1803.6	3.31165	3.25638	3.25638	chr. 1	v-akt murine thymoma viral oncogene homolog 3
AKTIP	817.743	625.216	682.915	2.91315	2.835	2.835	chr.16	AKT interacting protein
AL021546.6	34.7976	0	28.017	1.55385	1.46265	1.46265	chr.12	Glutamyl-tRNA(Gln) amidotransferase subunit C, mitochondrial {ECO:0000313|Ensembl:ENSP00000229384}
AL022328.1	0	3.3918	2.3348	0	0.52307	0.52307	chr.22
AL022341.3	0	1.1306	1.1674	0	0.335939	0.335939	chr.16
AL022344.5	0	1.1306	0	0	0	0	chr.10
AL022344.7	0.7565	2.2612	7.0043	0.244648	0.903323	0.903323	chr.10
AL022393.7	0	2.2612	1.1674	0	0.335939	0.335939	chr. 6
AL022393.9	7.5647	13.5671	7.0043	0.932712	0.903323	0.903323	chr. 6	TEC
AL022476.2	4.5388	3.3918	5.8369	0.743416	0.834859	0.834859	chr.22	Derived by automated computational analysis using gene prediction method: Gnomon.
AL022578.1	0	1.1306	0	0	0	0	chr.X
AL023806.1	24.207	23.7424	24.5149	1.40152	1.40679	1.40679	chr. 6
AL035610.2	0.7565	1.1306	3.5021	0.244648	0.653415	0.653415	chr.21
AL050303.10	170.205	73.4883	53.6993	2.23352	1.73798	1.73798	chr.21	TEC
AL109659.1	0.7565	0	0	0.244648	0	0	chr. 1	Connexin {ECO:0000313|EMBL:AAK34937.1}; HCG2031517 {ECO:0000313|EMBL:EAX06856.1}
AL109761.5	1.5129	0	1.1674	0.400175	0.335939	0.335939	chr.21
AL109763.2	9.0776	5.653	4.6695	1.00336	0.753545	0.753545	chr.21	uncharacterized LOC101927797; Derived by automated computational analysis using gene prediction method: BestRefSeq.
AL109927.1	6.8082	12.4365	10.5064	0.892551	1.06094	1.06094	chr. 1	HCG2032222 {ECO:0000313|EMBL:EAX07737.1}; PRO2047 {ECO:0000313|EMBL:AAF22035.1}
AL121578.2	0.7565	0	0	0.244648	0	0	chr.X
AL132709.1	1.5129	2.2612	2.3348	0.400175	0.52307	0.52307	chr.14
AL132709.8	6.0518	9.0447	21.0128	0.8483	1.34268	1.34268	chr.14
AL132780.1	0	0	2.3348	0	0.52307	0.52307	chr.14
AL133168.3	1.5129	0	0	0.400175	0	0	chr.14	processed_transcript
AL133243.1	3.7823	12.4365	10.5064	0.679637	1.06094	1.06094	chr. 2	sense_intronic
AL133243.2	26.4764	24.873	25.6823	1.43896	1.42622	1.42622	chr. 2	sense_intronic
AL133243.4	2.2694	0	1.1674	0.514468	0.335939	0.335939	chr. 2	TEC
AL133245.2	0.7565	0	0	0.244648	0	0	chr. 2
AL133247.3	0	0	1.1674	0	0.335939	0.335939	chr. 2
AL133493.2	8.3212	2.2612	3.5021	0.969472	0.653415	0.653415	chr.21
AL135745.1	22.6941	23.7424	22.1802	1.37464	1.36512	1.36512	chr.14
AL136419.6	64.2998	38.44	63.0383	1.81491	1.80644	1.80644	chr.14	retained_intron
AL160471.6	0.7565	0	2.3348	0.244648	0.52307	0.52307	chr.14
AL162151.3	28.7458	20.3506	42.0255	1.47343	1.63373	1.63373	chr.14
AL163953.3	6.0518	7.9141	9.339	0.8483	1.01448	1.01448	chr.14	sense_intronic
AL353662.3	1.5129	0	0	0.400175	0	0	chr. 9
AL353898.1	0.7565	0	0	0.244648	0	0	chr. 1
AL354828.2	0	0	1.1674	0	0.335939	0.335939	chr.13
AL356585.2	0	0	1.1674	0	0.335939	0.335939	chr.13
AL356585.3	1.5129	3.3918	1.1674	0.400175	0.335939	0.335939	chr.13
AL358852.1	0.7565	4.5224	4.6695	0.244648	0.753545	0.753545	chr. 6
AL365181.2	23.4505	13.5671	4.6695	1.38829	0.753545	0.753545	chr. 1
AL513523.2	117.253	174.111	130.746	2.07281	2.11974	2.11974	chr. 1
AL589743.1	789.753	932.736	950.244	2.89804	2.97829	2.97829	chr.14
AL589822.1	0	1.1306	0	0	0	0	chr.10
AL590762.6	12.86	6.7835	14.0085	1.14176	1.17634	1.17634	chr.X
AL590762.7	0	4.5224	1.1674	0	0.335939	0.335939	chr.X
AL590763.5	0.7565	1.1306	0	0.244648	0	0	chr.X
AL603831.1	0	0	2.3348	0	0.52307	0.52307	chr.10
AL645728.1	0	1.1306	0	0	0	0	chr. 1
AL845472.1	109.688	50.8765	77.0468	2.0441	1.89236	1.89236	chr. 9
ALAD	2368.5	2102.9	1996.21	3.37466	3.30042	3.30042	chr. 9	aminolevulinate dehydratase
ALAS1	2043.22	2174.12	2200.5	3.31053	3.34272	3.34272	chr. 3	aminolevulinate, delta-, synthase 1
ALB	0	0	2.3348	0	0.52307	0.52307	chr. 4	albumin
ALCAM	7586.62	5052.6	4609.97	3.88011	3.66379	3.66379	chr. 3	activated leukocyte cell adhesion molecule
ALDH16A1	667.962	647.828	609.37	2.8254	2.78559	2.78559	chr.19	aldehyde dehydrogenase 16 family, member A1
ALDH18A1	2952.5	3832.7	3542.99	3.47034	3.54949	3.54949	chr.10	aldehyde dehydrogenase 18 family, member A1
ALDH1A2	18.1553	7.9141	5.8369	1.28229	0.834859	0.834859	chr.15	aldehyde dehydrogenase 1 family, member A2
ALDH1A3	1835.95	652.35	659.567	3.2641	2.81992	2.81992	chr.15	aldehyde dehydrogenase 1 family, member A3
ALDH1B1	1040.14	1224.43	1090.33	3.01751	3.03796	3.03796	chr. 9	aldehyde dehydrogenase 1 family, member B1
ALDH1L1	10.5906	13.5671	7.0043	1.06411	0.903323	0.903323	chr. 3	aldehyde dehydrogenase 1 family, member L1
ALDH1L1-AS2	0	0	2.3348	0	0.52307	0.52307	chr. 3	ALDH1L1 antisense RNA 2
ALDH1L2	478.088	1395.15	1376.34	2.68042	3.13904	3.13904	chr.12	aldehyde dehydrogenase 1 family, member L2
ALDH2	1723.99	1660.84	1629.66	3.23679	3.21236	3.21236	chr.12	aldehyde dehydrogenase 2 family (mitochondrial)
ALDH3A1	1.5129	1.1306	1.1674	0.400175	0.335939	0.335939	chr.17	aldehyde dehydrogenase 3 family, member A1
ALDH3A2	1074.19	845.681	872.03	3.03148	2.94103	2.94103	chr.17	aldehyde dehydrogenase 3 family, member A2
ALDH3B1	570.377	258.905	281.338	2.75692	2.45077	2.45077	chr.11	aldehyde dehydrogenase 3 family, member B1
ALDH4A1	1018.96	771.062	677.078	3.00858	2.83128	2.83128	chr. 1	aldehyde dehydrogenase 4 family, member A1
ALDH5A1	598.367	408.143	422.59	2.77769	2.62695	2.62695	chr. 6	aldehyde dehydrogenase 5 family, member A1
ALDH6A1	492.461	353.875	377.062	2.69325	2.57756	2.57756	chr.14	aldehyde dehydrogenase 6 family, member A1
ALDH7A1	3771.75	3066.16	3015.33	3.57666	3.47948	3.47948	chr. 5	aldehyde dehydrogenase 7 family, member A1
ALDH8A1	10.5906	22.6118	15.1759	1.06411	1.20887	1.20887	chr. 6	aldehyde dehydrogenase 8 family, member A1
ALDH9A1	3722.58	4381.03	4263.26	3.57096	3.62984	3.62984	chr. 1	aldehyde dehydrogenase 9 family, member A1
ALDOA	42851.7	47135.4	44534.2	4.63198	4.6487	4.6487	chr.16	aldolase A, fructose-bisphosphate
ALDOB	1.5129	0	0	0.400175	0	0	chr. 9	aldolase B, fructose-bisphosphate
ALDOC	2656.72	2887.53	2696.64	3.42451	3.43098	3.43098	chr.17	aldolase C, fructose-bisphosphate
ALG1	1049.22	1230.08	1137.02	3.02128	3.05615	3.05615	chr.16	ALG1, chitobiosyldiphosphodolichol beta- mannosyltransferase
ALG10	242.07	250.991	267.329	2.38573	2.42867	2.42867	chr.12	ALG10, alpha-1,2-glucosyltransferase
ALG10B	468.254	384.4	496.135	2.67141	2.69647	2.69647	chr.12	ALG10B, alpha-1,2-glucosyltransferase
ALG11	487.922	596.951	561.508	2.68924	2.75013	2.75013	chr.13	ALG11, alpha-1,2-mannosyltransferase
ALG12	664.179	716.794	590.692	2.82294	2.7721	2.7721	chr.22	ALG12, alpha-1,6-mannosyltransferase
ALG13	877.504	808.371	819.498	2.94374	2.91408	2.91408	chr.X	ALG13, UDP-N-acetylglucosaminyltransferase subunit
ALG14	331.333	312.043	365.389	2.52157	2.56394	2.56394	chr. 1	ALG14, UDP-N-acetylglucosaminyltransferase subunit
ALG1L	1.5129	4.5224	3.5021	0.400175	0.653415	0.653415	chr. 3	ALG1, chitobiosyldiphosphodolichol beta- mannosyltransferase-like
ALG1L13P	0.7565	1.1306	1.1674	0.244648	0.335939	0.335939	chr. 8	processed_transcript
ALG1L2	2.2694	1.1306	0	0.514468	0	0	chr. 3	ALG1, chitobiosyldiphosphodolichol beta- mannosyltransferase-like 2
ALG1L3P	0	3.3918	2.3348	0	0.52307	0.52307	chr. 4	asparagine-linked glycosylation 1-like 3, pseudogene; Derived by automated computational analysis using gene prediction method: Curated Genomic.
ALG1L6P	0.7565	0	1.1674	0.244648	0.335939	0.335939	chr. 3	asparagine-linked glycosylation 1-like 6, pseudogene; Derived by automated computational analysis using gene prediction method: Curated Genomic.
ALG1L9P	11.347	7.9141	15.1759	1.09156	1.20887	1.20887	chr.11	asparagine-linked glycosylation 1-like 9, pseudogene; Derived by automated computational analysis using gene prediction method: BestRefSeq.
ALG2	1478.14	1660.84	1725.38	3.17001	3.23714	3.23714	chr. 9	ALG2, alpha-1,3/1,6-mannosyltransferase
ALG3	772.355	1055.97	960.751	2.88838	2.98306	2.98306	chr. 3	ALG3, alpha-1,3- mannosyltransferase
ALG3P1	0	1.1306	1.1674	0	0.335939	0.335939	chr. 5
ALG5	708.811	738.275	771.636	2.85114	2.88797	2.88797	chr.13	ALG5, dolichyl-phosphate beta-glucosyltransferase
ALG6	416.058	360.658	441.268	2.6202	2.64569	2.64569	chr. 1	ALG6, alpha-1,3-glucosyltransferase
ALG8	1453.93	1399.67	1473.23	3.16284	3.16856	3.16856	chr.11	ALG8, alpha-1,3-glucosyltransferase
ALG9	1058.3	1080.84	1146.36	3.02502	3.0597	3.0597	chr.11	ALG9, alpha-1,2-mannosyltransferase
ALK	3.0259	6.7835	5.8369	0.604863	0.834859	0.834859	chr. 2	anaplastic lymphoma receptor tyrosine kinase
ALKBH1	319.986	378.748	331.535	2.50649	2.52184	2.52184	chr.14	alkB, alkylation repair homolog 1 (E. coli)
ALKBH2	431.187	442.06	471.62	2.63567	2.67451	2.67451	chr.12	alkB, alkylation repair homolog 2 (E. coli)
ALKBH3	523.476	448.844	475.122	2.71973	2.67772	2.67772	chr.11	alkB, alkylation repair homolog 3 (E. coli)
ALKBH3-AS1	3.7823	5.653	5.8369	0.679637	0.834859	0.834859	chr.11	ALKBH3 antisense RNA 1
ALKBH4	633.164	621.824	656.065	2.8022	2.81761	2.81761	chr. 7	alkB, alkylation repair homolog 4 (E. coli)
ALKBH5	4029.71	4174.14	4091.65	3.60538	3.612	3.612	chr.17	AlkB family member 5, RNA demethylase
ALKBH6	503.808	581.123	582.521	2.70313	2.76606	2.76606	chr.19	alkB, alkylation repair homolog 6 (E. coli)
ALKBH7	265.521	279.256	310.522	2.42573	2.49349	2.49349	chr.19	alkB, alkylation repair homolog 7 (E. coli)
ALKBH8	539.362	603.735	624.546	2.73268	2.79626	2.79626	chr.11	alkB, alkylation repair homolog 8 (E. coli)
ALMS1	2010.69	2040.71	1832.78	3.30356	3.26335	3.26335	chr. 2	Alstrom syndrome 1
ALMS1-IT1	14.3729	5.653	22.1802	1.18676	1.36512	1.36512	chr. 2	ALMS1 intronic transcript 1 (non-protein coding)
ALMS1P	5.2953	1.1306	1.1674	0.799016	0.335939	0.335939	chr. 2	Alstrom syndrome 1 pseudogene; Derived by automated computational analysis using gene prediction method: BestRefSeq.
ALOX12	6.8082	4.5224	4.6695	0.892551	0.753545	0.753545	chr.17	arachidonate 12-lipoxygenase
ALOX12-AS1	79.4292	91.5778	88.7206	1.90541	1.95289	1.95289	chr.17	ALOX12 antisense RNA 1
ALOX12P2	1.5129	3.3918	0	0.400175	0	0	chr.17	processed_transcript
ALOX15	0	3.3918	1.1674	0	0.335939	0.335939	chr.17	arachidonate 15-lipoxygenase
ALOX15B	0	0	1.1674	0	0.335939	0.335939	chr.17	arachidonate 15-lipoxygenase, type B
ALOX5	0	1.1306	1.1674	0	0.335939	0.335939	chr.10	arachidonate 5-lipoxygenase
ALOX5AP	7.5647	35.0483	37.356	0.932712	1.58383	1.58383	chr.13	arachidonate 5-lipoxygenase-activating protein
ALOXE3	12.1035	9.0447	5.8369	1.11739	0.834859	0.834859	chr.17	arachidonate lipoxygenase 3
ALPK1	472.036	401.359	442.436	2.67489	2.64683	2.64683	chr. 4	alpha-kinase 1
ALPK2	1618.84	4648.98	3777.63	3.20947	3.57733	3.57733	chr.18	alpha-kinase 2
ALPK3	11.347	11.3059	25.6823	1.09156	1.42622	1.42622	chr.15	alpha-kinase 3
ALPL	1.5129	7.9141	5.8369	0.400175	0.834859	0.834859	chr. 1	alkaline phosphatase, liver/bone/kidney
ALPP	0	0	2.3348	0	0.52307	0.52307	chr. 2	alkaline phosphatase, placental
ALS2	3656.01	3987.59	3593.18	3.56313	3.5556	3.5556	chr. 2	amyotrophic lateral sclerosis 2 (juvenile)
ALS2CL	118.766	94.9695	94.5575	2.07833	1.98026	1.98026	chr. 3	ALS2 C-terminal like
ALS2CR11	2.2694	2.2612	3.5021	0.514468	0.653415	0.653415	chr. 2	amyotrophic lateral sclerosis 2 (juvenile) chromosome region, candidate 11
ALS2CR12	12.1035	12.4365	10.5064	1.11739	1.06094	1.06094	chr. 2	amyotrophic lateral sclerosis 2 (juvenile) chromosome region, candidate 12
ALX1	0	0	1.1674	0	0.335939	0.335939	chr.12	ALX homeobox 1
ALX4	0	0	1.1674	0	0.335939	0.335939	chr.11	ALX homeobox 4
ALYREF	4002.48	3940.1	4007.6	3.60244	3.60299	3.60299	chr.17	Aly/REF export factor
AMACR	1093.1	1044.66	1031.96	3.03906	3.01408	3.01408	chr. 5	alpha-methylacyl-CoA racemase
AMBP	1.5129	0	2.3348	0.400175	0.52307	0.52307	chr. 9	alpha-1-microglobulin/bikunin precursor
AMBRA1	867.669	972.307	855.687	2.93885	2.93282	2.93282	chr.11	autophagy/beclin-1 regulator 1
AMD1	3123.46	2769.94	3113.39	3.49477	3.49337	3.49337	chr. 6	adenosylmethionine decarboxylase 1
AMDHD1	45.3881	42.9624	31.5192	1.66641	1.51214	1.51214	chr.12	amidohydrolase domain containing 1
AMDHD2	1045.44	890.904	858.021	3.01971	2.934	2.934	chr.16	amidohydrolase domain containing 2
AMER1	296.536	360.658	312.857	2.47354	2.49673	2.49673	chr.X	APC membrane recruitment protein 1
AMER3	0.7565	0	0	0.244648	0	0	chr. 2	APC membrane recruitment protein 3
AMFR	3013.77	2710.02	2670.96	3.47925	3.42683	3.42683	chr.16	autocrine motility factor receptor, E3 ubiquitin protein ligase
AMH	346.463	445.452	506.641	2.54091	2.70556	2.70556	chr.19	anti-Mullerian hormone
AMIGO1	14.3729	18.0894	4.6695	1.18676	0.753545	0.753545	chr. 1	adhesion molecule with Ig-like domain 1
AMIGO2	1597.66	7065.05	6726.42	3.20376	3.82785	3.82785	chr.12	adhesion molecule with Ig-like domain 2
AMMECR1	1093.85	1124.94	1183.72	3.03936	3.07362	3.07362	chr.X	Alport syndrome, mental retardation, midface hypoplasia and elliptocytosis chromosomal region gene 1
AMMECR1L	1866.96	2959.88	2802.87	3.27137	3.44776	3.44776	chr. 2	AMMECR1-like
AMN	0.7565	0	1.1674	0.244648	0.335939	0.335939	chr.14	amnion associated transmembrane protein
AMN1	246.609	158.282	210.128	2.39377	2.32455	2.32455	chr.12	antagonist of mitotic exit network 1 homolog (S. cerevisiae)
AMOT	923.648	624.085	558.006	2.96598	2.74742	2.74742	chr.X	angiomotin
AMOTL1	4753.65	4866.06	4406.85	3.67712	3.64423	3.64423	chr.11	angiomotin like 1
AMOTL2	6192.45	5531.97	4774.57	3.79193	3.67903	3.67903	chr. 3	angiomotin like 2
AMPD2	1951.69	2872.83	2589.24	3.29063	3.41334	3.41334	chr. 1	adenosine monophosphate deaminase 2
AMPD3	266.277	338.046	254.488	2.42696	2.40737	2.40737	chr.11	adenosine monophosphate deaminase 3
AMT	92.2892	109.667	86.3858	1.96983	1.94144	1.94144	chr. 3	aminomethyltransferase
AMY2B	130.113	131.148	121.407	2.11764	2.08781	2.08781	chr. 1	amylase, alpha 2B (pancreatic)
AMZ1	30.2587	74.6189	59.5362	1.49497	1.78202	1.78202	chr. 7	archaelysin family metallopeptidase 1
AMZ2	3156.74	2814.04	2840.23	3.49938	3.45351	3.45351	chr.17	archaelysin family metallopeptidase 2
AMZ2P1	139.947	128.887	145.922	2.14905	2.16709	2.16709	chr.17	processed_transcript
ANAPC1	4591.76	5050.34	4828.27	3.66207	3.68388	3.68388	chr. 2	anaphase promoting complex subunit 1
ANAPC10	253.417	257.774	286.007	2.40555	2.45789	2.45789	chr. 4	anaphase promoting complex subunit 10
ANAPC11	1489.49	1271.91	1336.65	3.17333	3.12634	3.12634	chr.17	anaphase promoting complex subunit 11
ANAPC13	1473.6	999.441	1086.83	3.16867	3.03656	3.03656	chr. 3	anaphase promoting complex subunit 13
ANAPC15	785.971	685.137	637.387	2.89596	2.80508	2.80508	chr.11	anaphase promoting complex subunit 15
ANAPC16	1333.65	1284.35	1399.68	3.12537	3.14634	3.14634	chr.10	anaphase promoting complex subunit 16
ANAPC1P1	3.7823	3.3918	1.1674	0.679637	0.335939	0.335939	chr. 2	processed_transcript
ANAPC2	1139.24	1253.82	1233.92	3.057	3.09164	3.09164	chr. 9	anaphase promoting complex subunit 2
ANAPC4	1221.7	1087.63	1163.87	3.08732	3.06628	3.06628	chr. 4	anaphase promoting complex subunit 4
ANAPC5	4770.29	5430.22	5365.26	3.67864	3.72967	3.72967	chr.12	anaphase promoting complex subunit 5
ANAPC7	3572.04	3404.2	3393.56	3.55304	3.53078	3.53078	chr.12	anaphase promoting complex subunit 7
ANG	72.621	79.1413	71.21	1.867	1.8586	1.8586	chr.14	angiogenin, ribonuclease, RNase A family, 5
ANGEL1	581.724	474.848	485.628	2.76546	2.6872	2.6872	chr.14	angel homolog 1 (Drosophila)
ANGEL2	1015.18	859.248	905.884	3.00697	2.95755	2.95755	chr. 1	angel homolog 2 (Drosophila)
ANGPT1	6.8082	0	2.3348	0.892551	0.52307	0.52307	chr. 8	angiopoietin 1
ANGPT2	2.2694	1.1306	2.3348	0.514468	0.52307	0.52307	chr. 8	angiopoietin 2
ANGPT4	1.5129	2.2612	2.3348	0.400175	0.52307	0.52307	chr.20	angiopoietin 4
ANGPTL1	5.2953	1.1306	3.5021	0.799016	0.653415	0.653415	chr. 1	angiopoietin-like 1
ANGPTL2	940.29	1614.48	1502.41	2.97372	3.17708	3.17708	chr. 9	angiopoietin-like 2
ANGPTL4	18.9117	111.928	107.399	1.29911	2.03502	2.03502	chr.19	angiopoietin-like 4
ANGPTL5	0	0	2.3348	0	0.52307	0.52307	chr.11	angiopoietin-like 5
ANGPTL6	2.2694	0	1.1674	0.514468	0.335939	0.335939	chr.19	angiopoietin-like 6
ANGPTL7	1.5129	0	0	0.400175	0	0	chr. 1	angiopoietin-like 7
ANK1	31.7717	31.6565	28.017	1.5155	1.46265	1.46265	chr. 8	ankyrin 1, erythrocytic
ANK2	264.764	349.352	262.66	2.4245	2.42104	2.42104	chr. 4	ankyrin 2, neuronal
ANK3	142.973	167.327	141.252	2.15828	2.15306	2.15306	chr.10	ankyrin 3, node of Ranvier (ankyrin G)
ANKAR	27.9893	9.0447	24.5149	1.46224	1.40679	1.40679	chr. 2	ankyrin and armadillo repeat containing
ANKDD1A	136.921	126.626	106.231	2.13963	2.03032	2.03032	chr.15	ankyrin repeat and death domain containing 1A
ANKDD1B	5.2953	0	3.5021	0.799016	0.653415	0.653415	chr. 5	ankyrin repeat and death domain containing 1B
ANKEF1	191.387	76.8801	59.5362	2.28417	1.78202	1.78202	chr.20	ankyrin repeat and EF-hand domain containing 1
ANKFN1	1.5129	3.3918	2.3348	0.400175	0.52307	0.52307	chr.17	ankyrin-repeat and fibronectin type III domain containing 1
ANKFY1	4712.8	4443.22	3909.54	3.67337	3.59224	3.59224	chr.17	ankyrin repeat and FYVE domain containing 1
ANKH	2854.91	2262.31	2370.94	3.45574	3.3751	3.3751	chr. 5	ANKH inorganic pyrophosphate transport regulator
ANKHD1	4029.71	3539.88	3478.78	3.60538	3.54155	3.54155	chr. 5	ankyrin repeat and KH domain containing 1
ANKHD1-EIF4EBP3	2273.94	2513.3	1908.66	3.35697	3.28096	3.28096	chr. 5	ANKHD1-EIF4EBP3 readthrough
ANKIB1	4779.37	5525.19	5418.96	3.67946	3.734	3.734	chr. 7	ankyrin repeat and IBR domain containing 1
ANKK1	0.7565	0	0	0.244648	0	0	chr.11	ankyrin repeat and kinase domain containing 1
ANKLE1	23.4505	29.3953	29.1844	1.38829	1.47978	1.47978	chr.19	ankyrin repeat and LEM domain containing 1
ANKLE2	5460.95	6466.97	6503.45	3.73735	3.81321	3.81321	chr.12	ankyrin repeat and LEM domain containing 2
ANKMY1	457.663	400.229	370.058	2.66149	2.56944	2.56944	chr. 2	ankyrin repeat and MYND domain containing 1
ANKMY2	610.47	540.422	626.881	2.78638	2.79788	2.79788	chr. 7	ankyrin repeat and MYND domain containing 2
ANKRA2	452.368	533.638	551.001	2.65645	2.74194	2.74194	chr. 5	ankyrin repeat, family A (RFXANK-like), 2
ANKRD1	1028.04	814.024	656.065	3.01243	2.81761	2.81761	chr.10	ankyrin repeat domain 1 (cardiac muscle)
ANKRD10	879.773	932.736	887.206	2.94486	2.94851	2.94851	chr.13	ankyrin repeat domain 10
ANKRD10-IT1	10.5906	10.1753	10.5064	1.06411	1.06094	1.06094	chr.13	ANKRD10 intronic transcript 1 (non-protein coding)
ANKRD11	6100.16	7217.68	6601.51	3.78541	3.81971	3.81971	chr.16	ankyrin repeat domain 11
ANKRD12	3045.54	2514.43	2393.12	3.48381	3.37915	3.37915	chr.18	ankyrin repeat domain 12
ANKRD13A	10185.8	8518.99	8089.92	4.00804	3.908	3.908	chr.12	ankyrin repeat domain 13A
ANKRD13B	537.093	693.051	699.258	2.73086	2.84526	2.84526	chr.17	ankyrin repeat domain 13B
ANKRD13C	788.24	648.958	723.773	2.89721	2.8602	2.8602	chr. 1	ankyrin repeat domain 13C
ANKRD13D	1065.11	1185.99	1117.18	3.0278	3.04851	3.04851	chr.11	ankyrin repeat domain 13 family, member D
ANKRD16	99.8539	99.4919	113.236	2.00369	2.0578	2.0578	chr.10	ankyrin repeat domain 16
ANKRD17	4396.6	5063.91	4513.08	3.64322	3.65457	3.65457	chr. 4	ankyrin repeat domain 17
ANKRD18A	5.2953	2.2612	10.5064	0.799016	1.06094	1.06094	chr. 9	ankyrin repeat domain 18A
ANKRD18B	105.906	91.5778	84.0511	2.029	1.92968	1.92968	chr. 9	ankyrin repeat domain 18B
ANKRD18EP	68.0822	56.5295	70.0426	1.83937	1.85152	1.85152	chr. 6	ankyrin repeat domain 18E, pseudogene; Derived by automated computational analysis using gene prediction method: Curated Genomic.
ANKRD19P	2.2694	12.4365	7.0043	0.514468	0.903323	0.903323	chr. 9	ankyrin repeat domain 19, pseudogene; Derived by automated computational analysis using gene prediction method: BestRefSeq.
ANKRD2	0	0	1.1674	0	0.335939	0.335939	chr.10	ankyrin repeat domain 2 (stretch responsive muscle)
ANKRD20A1	0.7565	1.1306	2.3348	0.244648	0.52307	0.52307	chr. 9	ankyrin repeat domain 20 family, member A1
ANKRD20A11P	2.2694	0	2.3348	0.514468	0.52307	0.52307	chr.21	ankyrin repeat domain 20 family, member A11, pseudogene; Derived by automated computational analysis using gene prediction method: BestRefSeq.
ANKRD20A17P	0.7565	0	1.1674	0.244648	0.335939	0.335939	chr. 4	ankyrin repeat domain 20 family, member A17, pseudogene; Derived by automated computational analysis using gene prediction method: Curated Genomic.
ANKRD20A18P	1.5129	0	0	0.400175	0	0	chr.21	ankyrin repeat domain 20 family, member A18, pseudogene; Derived by automated computational analysis using gene prediction method: Curated Genomic.
ANKRD20A19P	1.5129	2.2612	1.1674	0.400175	0.335939	0.335939	chr.13	ankyrin repeat domain 20 family, member A19, pseudogene; Derived by automated computational analysis using gene prediction method: BestRefSeq.
ANKRD20A3	3.0259	1.1306	3.5021	0.604863	0.653415	0.653415	chr. 9	ankyrin repeat domain 20 family, member A3
ANKRD20A4	9.0776	5.653	5.8369	1.00336	0.834859	0.834859	chr. 9	ankyrin repeat domain 20 family, member A4
ANKRD20A5P	91.5327	24.873	37.356	1.9663	1.58383	1.58383	chr.18	ankyrin repeat domain 20 family, member A5, pseudogene; Derived by automated computational analysis using gene prediction method: BestRefSeq.
ANKRD20A8P	7.5647	2.2612	1.1674	0.932712	0.335939	0.335939	chr. 2	ankyrin repeat domain 20 family, member A8, pseudogene; Derived by automated computational analysis using gene prediction method: BestRefSeq.
ANKRD20A9P	0.7565	1.1306	0	0.244648	0	0	chr.13	ankyrin repeat domain 20 family, member A9, pseudogene; Derived by automated computational analysis using gene prediction method: BestRefSeq.
ANKRD23	83.968	73.4883	61.8709	1.92926	1.79845	1.79845	chr. 2	ankyrin repeat domain 23
ANKRD24	4.5388	6.7835	8.1716	0.743416	0.962445	0.962445	chr.19	ankyrin repeat domain 24
ANKRD26	602.905	507.635	520.65	2.78097	2.71738	2.71738	chr.10	ankyrin repeat domain 26
ANKRD26P1	3.7823	1.1306	1.1674	0.679637	0.335939	0.335939	chr.16	processed_transcript
ANKRD27	2156.69	2440.94	2407.13	3.33399	3.38168	3.38168	chr.19	ankyrin repeat domain 27 (VPS9 domain)
ANKRD28	3935.15	3183.74	2917.27	3.59507	3.46513	3.46513	chr. 3	ankyrin repeat domain 28
ANKRD29	75.6469	39.5706	28.017	1.88449	1.46265	1.46265	chr.18	ankyrin repeat domain 29
ANKRD30A	0	1.1306	0	0	0	0	chr.10	ankyrin repeat domain 30A
ANKRD30B	984.166	489.545	445.938	2.99351	2.65025	2.65025	chr.18	ankyrin repeat domain 30B
ANKRD30BL	0.7565	0	0	0.244648	0	0	chr. 2	ankyrin repeat domain 30B-like
ANKRD30BP1	33.2846	14.6977	10.5064	1.5351	1.06094	1.06094	chr.21
ANKRD30BP2	0	2.2612	0	0	0	0	chr.21	retained_intron
ANKRD31	8.3212	16.9588	17.5106	0.969472	1.26742	1.26742	chr. 5	ankyrin repeat domain 31
ANKRD32	1319.28	1409.85	1414.86	3.12067	3.15102	3.15102	chr. 5	ankyrin repeat domain 32
ANKRD33B	195.169	53.1377	63.0383	2.29263	1.80644	1.80644	chr. 5	ankyrin repeat domain 33B
ANKRD34A	133.138	122.104	116.738	2.12755	2.07092	2.07092	chr. 1	ankyrin repeat domain 34A
ANKRD35	0	0	2.3348	0	0.52307	0.52307	chr. 1	ankyrin repeat domain 35
ANKRD36	430.431	394.576	364.221	2.63491	2.56256	2.56256	chr. 2	ankyrin repeat domain 36
ANKRD36B	399.415	296.214	326.865	2.60251	2.5157	2.5157	chr. 2	ankyrin repeat domain 36B
ANKRD36BP2	11.347	14.6977	3.5021	1.09156	0.653415	0.653415	chr. 2	processed_transcript
ANKRD36C	271.572	230.64	231.141	2.43548	2.36575	2.36575	chr. 2	ankyrin repeat domain 36C
ANKRD37	55.9787	49.7459	51.3646	1.75571	1.71904	1.71904	chr. 4	ankyrin repeat domain 37
ANKRD39	366.887	322.218	357.217	2.56571	2.55415	2.55415	chr. 2	ankyrin repeat domain 39
ANKRD40	4297.5	4206.92	4165.2	3.63332	3.61974	3.61974	chr.17	ankyrin repeat domain 40
ANKRD42	870.695	1131.72	1055.31	2.94036	3.02379	3.02379	chr.11	ankyrin repeat domain 42
ANKRD44	512.129	603.735	574.349	2.71023	2.75993	2.75993	chr. 2	ankyrin repeat domain 44
ANKRD45	15.1294	9.0447	9.339	1.20762	1.01448	1.01448	chr. 1	ankyrin repeat domain 45
ANKRD46	111.201	72.3577	117.905	2.05	2.0752	2.0752	chr. 8	ankyrin repeat domain 46
ANKRD49	312.421	292.823	366.556	2.49613	2.56532	2.56532	chr.11	ankyrin repeat domain 49
ANKRD50	1758.03	2609.4	2529.7	3.24527	3.40324	3.40324	chr. 4	ankyrin repeat domain 50
ANKRD52	5611.48	7583.99	6856	3.74916	3.83613	3.83613	chr.12	ankyrin repeat domain 52
ANKRD53	9.8341	0	1.1674	1.03479	0.335939	0.335939	chr. 2	ankyrin repeat domain 53
ANKRD54	1025.77	1103.46	1093.83	3.01147	3.03935	3.03935	chr.22	ankyrin repeat domain 54
ANKRD55	0.7565	1.1306	0	0.244648	0	0	chr. 5	ankyrin repeat domain 55
ANKRD6	381.26	319.957	345.543	2.58236	2.53976	2.53976	chr. 6	ankyrin repeat domain 6
ANKRD61	9.0776	5.653	4.6695	1.00336	0.753545	0.753545	chr. 7	ankyrin repeat domain 61
ANKRD62	26.4764	22.6118	22.1802	1.43896	1.36512	1.36512	chr.18	ankyrin repeat domain 62
ANKRD62P1-PARP4P3	0.7565	0	0	0.244648	0	0	chr.22	ANKRD62P1-PARP4P3 readthrough, transcribed pseudogene; Derived by automated computational analysis using gene prediction method: BestRefSeq.
ANKRD63	3.0259	1.1306	1.1674	0.604863	0.335939	0.335939	chr.15	ankyrin repeat domain 63
ANKRD65	3.0259	0	4.6695	0.604863	0.753545	0.753545	chr. 1	ankyrin repeat domain 65
ANKRD9	1147.56	1035.62	1073.99	3.06015	3.0314	3.0314	chr.14	ankyrin repeat domain 9
ANKS1A	1139.24	1353.32	1175.55	3.057	3.07061	3.07061	chr. 6	ankyrin repeat and sterile alpha motif domain containing 1A
ANKS1B	23.4505	5.653	7.0043	1.38829	0.903323	0.903323	chr.12	ankyrin repeat and sterile alpha motif domain containing 1B
ANKS3	526.502	529.116	574.349	2.72222	2.75993	2.75993	chr.16	ankyrin repeat and sterile alpha motif domain containing 3
ANKS4B	2.2694	0	3.5021	0.514468	0.653415	0.653415	chr.16	ankyrin repeat and sterile alpha motif domain containing 4B
ANKS6	2063.65	1839.47	1823.44	3.31485	3.26113	3.26113	chr. 9	ankyrin repeat and sterile alpha motif domain containing 6
ANKZF1	1010.64	1227.82	1210.57	3.00503	3.08335	3.08335	chr. 2	ankyrin repeat and zinc finger domain containing 1
ANLN	16641.6	11011.9	9847.99	4.22122	3.99339	3.99339	chr. 7	anillin, actin binding protein
ANO1	0	1.1306	0	0	0	0	chr.11	anoctamin 1, calcium activated chloride channel
ANO10	1938.83	1745.63	1696.2	3.28776	3.22973	3.22973	chr. 3	anoctamin 10
ANO2	27.9893	12.4365	14.0085	1.46224	1.17634	1.17634	chr.12	anoctamin 2, calcium activated chloride channel
ANO4	634.677	397.967	405.079	2.80324	2.60861	2.60861	chr.12	anoctamin 4
ANO6	8011	9273.1	8576.71	3.90374	3.93337	3.93337	chr.12	anoctamin 6
ANO7	67.3257	96.1001	101.562	1.83458	2.01099	2.01099	chr. 2	anoctamin 7
ANO7P1	5.2953	2.2612	3.5021	0.799016	0.653415	0.653415	chr. 1	processed_transcript
ANO8	373.695	371.964	401.577	2.57368	2.60485	2.60485	chr.19	anoctamin 8
ANO9	5.2953	14.6977	10.5064	0.799016	1.06094	1.06094	chr.11	anoctamin 9
ANP32A	3780.83	3622.41	3426.25	3.5777	3.53495	3.53495	chr.15	acidic (leucine-rich) nuclear phosphoprotein 32 family, member A
ANP32B	8678.96	7836.12	7645.15	3.93852	3.88344	3.88344	chr. 9	acidic (leucine-rich) nuclear phosphoprotein 32 family, member B
ANP32BP1	1.5129	2.2612	1.1674	0.400175	0.335939	0.335939	chr.15	processed_transcript
ANP32E	3301.99	4189.96	4277.27	3.51891	3.63127	3.63127	chr. 1	acidic (leucine-rich) nuclear phosphoprotein 32 family, member E
ANPEP	863.887	665.917	539.328	2.93696	2.73266	2.73266	chr.15	alanyl (membrane) aminopeptidase
ANTXR1	4080.39	4688.55	4258.59	3.61081	3.62937	3.62937	chr. 2	anthrax toxin receptor 1
ANTXR2	3769.48	3915.23	3782.3	3.5764	3.57787	3.57787	chr. 4	anthrax toxin receptor 2
ANXA1	9181.26	5571.55	5358.26	3.96295	3.7291	3.7291	chr. 9	annexin A1
ANXA11	6880.08	4462.44	4299.45	3.83766	3.63351	3.63351	chr.10	annexin A11
ANXA13	0	1.1306	0	0	0	0	chr. 8	annexin A13
ANXA2	111037	71123.1	67718.3	5.04547	4.83071	4.83071	chr.15	annexin A2
ANXA2P1	0.7565	1.1306	0	0.244648	0	0	chr. 4
ANXA2P2	1.5129	0	1.1674	0.400175	0.335939	0.335939	chr. 9
ANXA2P3	0	0	1.1674	0	0.335939	0.335939	chr.10
ANXA2R	103.636	64.4436	81.7163	2.01968	1.91759	1.91759	chr. 5	annexin A2 receptor
ANXA3	428.161	219.334	178.609	2.63262	2.25433	2.25433	chr. 4	annexin A3
ANXA4	1191.44	1248.17	1243.26	3.07644	3.09491	3.09491	chr. 2	annexin A4
ANXA5	24905.2	28667.2	28209.6	4.39631	4.45041	4.45041	chr. 4	annexin A5
ANXA6	14335.8	16460.3	14417.1	4.15645	4.15891	4.15891	chr. 5	annexin A6
ANXA7	4662.12	4375.38	4187.38	3.66868	3.62205	3.62205	chr.10	annexin A7
ANXA8	114.983	241.946	218.299	2.0644	2.34104	2.34104	chr.10	annexin A8
ANXA8L1	126.33	329.002	242.814	2.10493	2.38706	2.38706	chr.10	annexin A8-like 1
ANXA9	9.0776	2.2612	5.8369	1.00336	0.834859	0.834859	chr. 1	annexin A9
AOAH	0.7565	2.2612	0	0.244648	0	0	chr. 7	acyloxyacyl hydrolase (neutrophil)
AOC1	0.7565	0	0	0.244648	0	0	chr. 7	amine oxidase, copper containing 1
AOC2	71.1081	102.884	110.901	1.85798	2.04883	2.04883	chr.17	amine oxidase, copper containing 2 (retina- specific)
AOC3	18.9117	21.4812	24.5149	1.29911	1.40679	1.40679	chr.17	amine oxidase, copper containing 3
AOC4P	0.7565	0	0	0.244648	0	0	chr.17	amine oxidase, copper containing 4, pseudogene; Derived by automated computational analysis using gene prediction method: BestRefSeq.
AOX1	2643.1	630.869	479.792	3.42228	2.68196	2.68196	chr. 2	aldehyde oxidase 1
AOX2P	0.7565	0	0	0.244648	0	0	chr. 2	aldehyde oxidase 2 pseudogene; Derived by automated computational analysis using gene prediction method: BestRefSeq.
AP000230.1	0	2.2612	1.1674	0	0.335939	0.335939	chr.21
AP000233.4	1.5129	1.1306	0	0.400175	0	0	chr.21
AP000240.9	1.5129	0	0	0.400175	0	0	chr.21	sense_intronic
AP000251.3	10.5906	7.9141	4.6695	1.06411	0.753545	0.753545	chr.21
AP000253.1	25.7199	38.44	23.3475	1.42683	1.38645	1.38645	chr.21
AP000254.8	15.8858	11.3059	15.1759	1.22752	1.20887	1.20887	chr.21
AP000255.6	4.5388	4.5224	2.3348	0.743416	0.52307	0.52307	chr.21
AP000265.1	2.2694	0	3.5021	0.514468	0.653415	0.653415	chr.21
AP000266.7	0.7565	0	1.1674	0.244648	0.335939	0.335939	chr.21
AP000275.64	0	0	2.3348	0	0.52307	0.52307	chr.21
AP000275.65	127.843	130.018	81.7163	2.11006	1.91759	1.91759	chr.21	Uncharacterized protein {ECO:0000313|Ensembl:ENSP00000446874}
AP000295.10	2.2694	5.653	3.5021	0.514468	0.653415	0.653415	chr.21
AP000295.9	2.2694	3.3918	9.339	0.514468	1.01448	1.01448	chr.21
AP000302.58	0	1.1306	0	0	0	0	chr.21
AP000318.2	1.5129	0	1.1674	0.400175	0.335939	0.335939	chr.21
AP000320.7	3.0259	0	0	0.604863	0	0	chr.21	processed_transcript
AP000322.53	0.7565	0	0	0.244648	0	0	chr.21
AP000347.2	158.102	142.454	191.45	2.20168	2.28432	2.28432	chr.22	processed_transcript
AP000347.4	0.7565	3.3918	1.1674	0.244648	0.335939	0.335939	chr.22	processed_transcript
AP000349.2	0	1.1306	0	0	0	0	chr.22	PP13850 {ECO:0000313|EMBL:AAQ15253.1}
AP000350.10	0	10.1753	0	0	0	0	chr.22	Uncharacterized protein {ECO:0000313|Ensembl:ENSP00000400325}
AP000350.5	1.5129	2.2612	0	0.400175	0	0	chr.22
AP000351.3	0	1.1306	0	0	0	0	chr.22
AP000357.4	0.7565	1.1306	0	0.244648	0	0	chr.22
AP000432.3	3.7823	3.3918	4.6695	0.679637	0.753545	0.753545	chr.21	TEC
AP000436.4	1.5129	1.1306	1.1674	0.400175	0.335939	0.335939	chr.11
AP000437.3	3.7823	1.1306	1.1674	0.679637	0.335939	0.335939	chr.11	TEC
AP000438.2	0.7565	1.1306	0	0.244648	0	0	chr.11
AP000442.1	5.2953	4.5224	9.339	0.799016	1.01448	1.01448	chr.11
AP000442.4	0.7565	0	0	0.244648	0	0	chr.11
AP000472.2	3.0259	5.653	3.5021	0.604863	0.653415	0.653415	chr.21	uncharacterized LOC101927843; Derived by automated computational analysis using gene prediction method: BestRefSeq.
AP000476.1	24.207	14.6977	19.8454	1.40152	1.31901	1.31901	chr.21
AP000487.5	21.1811	14.6977	16.3433	1.34598	1.23913	1.23913	chr.11
AP000487.6	0	5.653	4.6695	0	0.753545	0.753545	chr.11
AP000560.3	3.7823	4.5224	3.5021	0.679637	0.653415	0.653415	chr.11	TEC
AP000569.9	7.5647	3.3918	2.3348	0.932712	0.52307	0.52307	chr.21
AP000577.2	3.7823	6.7835	10.5064	0.679637	1.06094	1.06094	chr.11	TEC
AP000580.1	22.6941	18.0894	11.6738	1.37464	1.10291	1.10291	chr.11
AP000593.7	0.7565	0	2.3348	0.244648	0.52307	0.52307	chr.11
AP000640.10	4.5388	3.3918	5.8369	0.743416	0.834859	0.834859	chr.11
AP000640.2	3.7823	0	0	0.679637	0	0	chr.11
AP000648.5	133.138	141.324	145.922	2.12755	2.16709	2.16709	chr.11	TEC
AP000654.4	4.5388	5.653	1.1674	0.743416	0.335939	0.335939	chr.11
AP000662.4	21.1811	24.873	28.017	1.34598	1.46265	1.46265	chr.11	sense_overlapping
AP000662.9	1.5129	0	0	0.400175	0	0	chr.11
AP000688.14	0.7565	0	2.3348	0.244648	0.52307	0.52307	chr.21	uncharacterized LOC100133286; Derived by automated computational analysis using gene prediction method: BestRefSeq.
AP000688.29	1.5129	1.1306	0	0.400175	0	0	chr.21
AP000692.10	1.5129	10.1753	0	0.400175	0	0	chr.21
AP000692.9	2.2694	1.1306	8.1716	0.514468	0.962445	0.962445	chr.21	sense_overlapping
AP000695.4	57.4916	23.7424	29.1844	1.76709	1.47978	1.47978	chr.21
AP000695.6	64.2998	49.7459	47.8624	1.81491	1.68897	1.68897	chr.21
AP000696.2	0.7565	2.2612	3.5021	0.244648	0.653415	0.653415	chr.21
AP000697.6	0	1.1306	2.3348	0	0.52307	0.52307	chr.21
AP000704.5	1.5129	5.653	0	0.400175	0	0	chr.21
AP000708.1	0.7565	0	1.1674	0.244648	0.335939	0.335939	chr.11
AP000711.1	0	0	2.3348	0	0.52307	0.52307	chr.11	TEC
AP000783.1	9.8341	6.7835	9.339	1.03479	1.01448	1.01448	chr.11	processed_transcript
AP000797.4	0.7565	0	0	0.244648	0	0	chr.11
AP000866.2	0.7565	0	0	0.244648	0	0	chr.11
AP000892.4	0	1.1306	0	0	0	0	chr.11
AP000892.6	198.951	542.683	473.955	2.30092	2.67665	2.67665	chr.11	TEC
AP000925.2	0.7565	0	0	0.244648	0	0	chr.11
AP000962.1	4.5388	3.3918	3.5021	0.743416	0.653415	0.653415	chr.21	TEC
AP001042.1	0	1.1306	0	0	0	0	chr.21
AP001046.5	27.2329	19.22	19.8454	1.45076	1.31901	1.31901	chr.21
AP001053.11	2.2694	2.2612	0	0.514468	0	0	chr.21
AP001057.1	0.7565	6.7835	4.6695	0.244648	0.753545	0.753545	chr.21
AP001058.3	0	1.1306	0	0	0	0	chr.21
AP001059.7	0.7565	0	0	0.244648	0	0	chr.21
AP001062.7	59.761	88.186	75.8795	1.78362	1.88581	1.88581	chr.21
AP001062.8	3.7823	0	3.5021	0.679637	0.653415	0.653415	chr.21	sense_overlapping
AP001092.4	2.2694	0	1.1674	0.514468	0.335939	0.335939	chr.11
AP001189.4	0	3.3918	3.5021	0	0.653415	0.653415	chr.11
AP001258.4	232.236	137.932	133.081	2.3678	2.12737	2.12737	chr.11	uncharacterized LOC101927204; Derived by automated computational analysis using gene prediction method: BestRefSeq.
AP001258.5	0	1.1306	1.1674	0	0.335939	0.335939	chr.11
AP001340.3	0	0	1.1674	0	0.335939	0.335939	chr.21	TEC
AP001347.6	35.554	56.5295	40.8582	1.56293	1.62178	1.62178	chr.21
AP001350.4	6.8082	6.7835	8.1716	0.892551	0.962445	0.962445	chr.11	TEC
AP001372.2	194.412	154.891	201.956	2.29095	2.3074	2.3074	chr.11
AP001412.1	2.2694	2.2612	3.5021	0.514468	0.653415	0.653415	chr.21
AP001429.1	0.7565	0	1.1674	0.244648	0.335939	0.335939	chr.21	sense_intronic
AP001432.14	3.7823	2.2612	4.6695	0.679637	0.753545	0.753545	chr.21
AP001437.1	1.5129	5.653	0	0.400175	0	0	chr.21
AP001462.6	0.7565	6.7835	2.3348	0.244648	0.52307	0.52307	chr.11
AP001469.7	0	0	1.1674	0	0.335939	0.335939	chr.21
AP001469.9	32.5282	30.5259	26.8497	1.52541	1.44482	1.44482	chr.21
AP001471.1	0.7565	0	1.1674	0.244648	0.335939	0.335939	chr.21
AP001476.2	1.5129	0	0	0.400175	0	0	chr.21
AP001505.10	52.1963	53.1377	49.0298	1.72588	1.69923	1.69923	chr.21
AP001596.6	0	2.2612	0	0	0	0	chr.21
AP001619.2	2.2694	1.1306	0	0.514468	0	0	chr.21	sense_intronic
AP001619.3	0.7565	0	0	0.244648	0	0	chr.21
AP001625.6	1.5129	0	1.1674	0.400175	0.335939	0.335939	chr.21
AP001626.2	2.2694	1.1306	0	0.514468	0	0	chr.21
AP001631.10	5.2953	9.0447	5.8369	0.799016	0.834859	0.834859	chr.21
AP001631.9	0.7565	0	0	0.244648	0	0	chr.21
AP002414.1	6.8082	10.1753	4.6695	0.892551	0.753545	0.753545	chr.18
AP002954.3	6.0518	14.6977	19.8454	0.8483	1.31901	1.31901	chr.11
AP003025.2	0	0	2.3348	0	0.52307	0.52307	chr.11	uncharacterized LOC101929653; Derived by automated computational analysis using gene prediction method: BestRefSeq.
AP003041.1	0	0	2.3348	0	0.52307	0.52307	chr.11
AP003068.18	51.4399	32.7871	43.1929	1.71966	1.64535	1.64535	chr.11	processed_transcript
AP003068.23	167.18	88.186	128.411	2.22577	2.11197	2.11197	chr.11
AP003068.9	10.5906	0	4.6695	1.06411	0.753545	0.753545	chr.11
AP003385.2	0	1.1306	0	0	0	0	chr.11	unitary_pseudogene
AP003419.11	158.858	210.29	255.655	2.20374	2.40935	2.40935	chr.11
AP003774.1	0	0	2.3348	0	0.52307	0.52307	chr.11
AP003774.4	0	0	2.3348	0	0.52307	0.52307	chr.11
AP003774.6	0	0	1.1674	0	0.335939	0.335939	chr.11
AP003900.6	3.0259	1.1306	2.3348	0.604863	0.52307	0.52307	chr.21
AP004782.1	0.7565	0	0	0.244648	0	0	chr.11	TEC
AP005019.4	0.7565	0	3.5021	0.244648	0.653415	0.653415	chr.11
AP005530.1	0	1.1306	0	0	0	0	chr.18
AP005901.1	0.7565	0	1.1674	0.244648	0.335939	0.335939	chr.18	processed_transcript
AP006216.10	0	1.1306	0	0	0	0	chr.11
AP006216.11	4.5388	3.3918	7.0043	0.743416	0.903323	0.903323	chr.11
AP006222.1	6.0518	20.3506	18.678	0.8483	1.29398	1.29398	chr. 1
AP006222.2	62.0304	75.7495	82.8837	1.79955	1.92368	1.92368	chr. 1
AP006285.3	0	0	1.1674	0	0.335939	0.335939	chr.11
AP006621.5	59.761	59.9212	57.2014	1.78362	1.76493	1.76493	chr.11
AP006621.6	0.7565	0	2.3348	0.244648	0.52307	0.52307	chr.11
AP1AR	790.51	699.835	830.004	2.89846	2.9196	2.9196	chr. 4	adaptor-related protein complex 1 associated regulatory protein
AP1B1	4384.49	4264.58	3750.78	3.64202	3.57424	3.57424	chr.22	adaptor-related protein complex 1, beta 1 subunit
AP1G1	4101.57	4717.95	4238.74	3.61306	3.62734	3.62734	chr.16	adaptor-related protein complex 1, gamma 1 subunit
AP1G2	1379.8	1433.59	1445.21	3.14013	3.16023	3.16023	chr.14	adaptor-related protein complex 1, gamma 2 subunit
AP1M1	4226.39	4027.16	3747.28	3.62607	3.57383	3.57383	chr.19	adaptor-related protein complex 1, mu 1 subunit
AP1M2	15.8858	5.653	5.8369	1.22752	0.834859	0.834859	chr.19	adaptor-related protein complex 1, mu 2 subunit
AP1S1	1988	1902.78	1856.13	3.29863	3.26884	3.26884	chr. 7	adaptor-related protein complex 1, sigma 1 subunit
AP1S2	1453.93	898.819	1072.82	3.16284	3.03093	3.03093	chr.X	adaptor-related protein complex 1, sigma 2 subunit
AP1S3	214.837	87.0554	84.0511	2.33413	1.92968	1.92968	chr. 2	adaptor-related protein complex 1, sigma 3 subunit
AP2A1	5336.13	5604.33	5242.69	3.72731	3.71964	3.71964	chr.19	adaptor-related protein complex 2, alpha 1 subunit
AP2A2	1925.21	1931.05	1662.34	3.2847	3.22098	3.22098	chr.11	adaptor-related protein complex 2, alpha 2 subunit
AP2B1	19618.3	18387.9	17089.2	4.29268	4.23275	4.23275	chr.17	adaptor-related protein complex 2, beta 1 subunit
AP2M1	14209.5	15901.7	14753.3	4.15261	4.16892	4.16892	chr. 3	adaptor-related protein complex 2, mu 1 subunit
AP2S1	2705.89	2431.9	2689.63	3.43247	3.42985	3.42985	chr.19	adaptor-related protein complex 2, sigma 1 subunit
AP3B1	3447.23	3447.17	3256.98	3.5376	3.51295	3.51295	chr. 5	adaptor-related protein complex 3, beta 1 subunit
AP3B2	15.8858	5.653	7.0043	1.22752	0.903323	0.903323	chr.15	adaptor-related protein complex 3, beta 2 subunit
AP3D1	7023.81	7334.13	6717.08	3.84663	3.82725	3.82725	chr.19	adaptor-related protein complex 3, delta 1 subunit
AP3M1	3041	2665.93	2762.01	3.48316	3.44138	3.44138	chr.10	adaptor-related protein complex 3, mu 1 subunit
AP3M2	1474.36	1381.58	1452.22	3.1689	3.16233	3.16233	chr. 8	adaptor-related protein complex 3, mu 2 subunit
AP3S1	3860.26	3306.97	3653.89	3.58673	3.56287	3.56287	chr. 5	adaptor-related protein complex 3, sigma 1 subunit
AP3S2	1276.92	1111.37	1151.03	3.1065	3.06146	3.06146	chr.15	adaptor-related protein complex 3, sigma 2 subunit
AP4B1	546.17	550.597	563.843	2.73812	2.75193	2.75193	chr. 1	adaptor-related protein complex 4, beta 1 subunit
AP4B1-AS1	16.6423	15.8283	24.5149	1.24656	1.40679	1.40679	chr. 1	AP4B1 antisense RNA 1
AP4E1	1209.59	1148.68	1106.67	3.083	3.04441	3.04441	chr.15	adaptor-related protein complex 4, epsilon 1 subunit
AP4M1	649.807	684.007	572.014	2.81345	2.75817	2.75817	chr. 7	adaptor-related protein complex 4, mu 1 subunit
AP4S1	213.324	223.857	246.316	2.33107	2.39325	2.39325	chr.14	adaptor-related protein complex 4, sigma 1 subunit
AP5B1	934.239	1118.15	1076.32	2.97092	3.03235	3.03235	chr.11	adaptor-related protein complex 5, beta 1 subunit
AP5M1	1715.67	1683.45	1776.75	3.23469	3.24987	3.24987	chr.14	adaptor-related protein complex 5, mu 1 subunit
AP5S1	742.852	747.32	691.087	2.87149	2.84016	2.84016	chr.20	adaptor-related protein complex 5, sigma 1 subunit
AP5Z1	824.551	863.77	938.57	2.91674	2.97293	2.97293	chr. 7	adaptor-related protein complex 5, zeta 1 subunit
APAF1	1313.23	1467.51	1432.37	3.11867	3.15636	3.15636	chr.12	apoptotic peptidase activating factor 1
APBA1	447.829	305.259	274.333	2.65208	2.43986	2.43986	chr. 9	amyloid beta (A4) precursor protein-binding, family A, member 1
APBA2	792.023	490.676	459.946	2.89929	2.66365	2.66365	chr.15	amyloid beta (A4) precursor protein-binding, family A, member 2
APBA3	391.094	478.239	480.959	2.59339	2.68301	2.68301	chr.19	amyloid beta (A4) precursor protein-binding, family A, member 3
APBB1	1879.07	1770.5	1662.34	3.27417	3.22098	3.22098	chr.11	amyloid beta (A4) precursor protein-binding, family B, member 1 (Fe65)
APBB1IP	3.7823	3.3918	0	0.679637	0	0	chr.10	amyloid beta (A4) precursor protein-binding, family B, member 1 interacting protein
APBB2	2462.31	4794.83	4412.68	3.39152	3.6448	3.6448	chr. 4	amyloid beta (A4) precursor protein-binding, family B, member 2
APBB3	549.953	625.216	687.585	2.74111	2.83796	2.83796	chr. 5	amyloid beta (A4) precursor protein-binding, family B, member 3
APC	2777	3048.07	2865.91	3.44373	3.45741	3.45741	chr. 5	adenomatous polyposis coli
APC2	143.729	156.021	161.098	2.16056	2.20978	2.20978	chr.19	adenomatosis polyposis coli 2
APCDD1	3.0259	3.3918	1.1674	0.604863	0.335939	0.335939	chr.18	adenomatosis polyposis coli down-regulated 1
APCDD1L	318.473	888.643	785.644	2.50443	2.89578	2.89578	chr.20	adenomatosis polyposis coli down-regulated 1-like
APCDD1L-AS1	220.889	775.584	741.284	2.34614	2.87057	2.87057	chr.20	APCDD1L antisense RNA 1 (head to head)
APEH	4758.19	4177.53	3950.4	3.67753	3.59675	3.59675	chr. 3	acylaminoacyl-peptide hydrolase
APEX1	5112.97	5762.61	5210	3.70876	3.71692	3.71692	chr.14	APEX nuclease (multifunctional DNA repair enzyme) 1
APEX2	2289.07	2220.48	2068.59	3.35985	3.31588	3.31588	chr.X	APEX nuclease (apurinic/apyrimidinic endonuclease) 2
APH1A	5889.86	5701.56	5652.44	3.77018	3.75231	3.75231	chr. 1	APH1A gamma secretase subunit
APH1B	364.618	267.95	332.702	2.56303	2.52336	2.52336	chr.15	APH1B gamma secretase subunit
API5	5776.39	5206.36	5278.88	3.76173	3.72262	3.72262	chr.11	apoptosis inhibitor 5
APIP	546.17	456.758	461.114	2.73812	2.66475	2.66475	chr.11	APAF1 interacting protein
APITD1	539.362	436.408	452.942	2.73268	2.657	2.657	chr. 1	apoptosis-inducing, TAF9-like domain 1
APITD1-CORT	73.3775	50.8765	70.0426	1.87144	1.85152	1.85152	chr. 1	APITD1-CORT readthrough
APLF	243.583	244.207	246.316	2.38843	2.39325	2.39325	chr. 2	aprataxin and PNKP like factor
APLN	142.973	84.7942	67.7078	2.15828	1.83701	1.83701	chr.X	apelin
APLNR	0.7565	0	0	0.244648	0	0	chr.11	apelin receptor
APLP1	1308.69	1615.61	1623.82	3.11717	3.21081	3.21081	chr.19	amyloid beta (A4) precursor-like protein 1
APLP2	9637.41	6630.91	5867.23	3.98401	3.76851	3.76851	chr.11	amyloid beta (A4) precursor-like protein 2
APMAP	6429.98	6659.17	6203.44	3.80828	3.7927	3.7927	chr.20	adipocyte plasma membrane associated protein
APOA1	1.5129	0	0	0.400175	0	0	chr.11	apolipoprotein A-I
APOA1BP	1689.95	1368.01	1361.16	3.22813	3.13423	3.13423	chr. 1	apolipoprotein A-I binding protein
APOB	0.7565	0	0	0.244648	0	0	chr. 2	apolipoprotein B
APOBEC2	0	1.1306	0	0	0	0	chr. 6	apolipoprotein B mRNA editing enzyme, catalytic polypeptide-like 2
APOBEC3A	8.3212	4.5224	3.5021	0.969472	0.653415	0.653415	chr.22	apolipoprotein B mRNA editing enzyme, catalytic polypeptide-like 3A
APOBEC3B	5.2953	1.1306	1.1674	0.799016	0.335939	0.335939	chr.22	apolipoprotein B mRNA editing enzyme, catalytic polypeptide-like 3B
APOBEC3C	1992.54	1285.48	1323.8	3.29962	3.12215	3.12215	chr.22	apolipoprotein B mRNA editing enzyme, catalytic polypeptide-like 3C
APOBEC3D	38.5799	14.6977	28.017	1.59747	1.46265	1.46265	chr.22	apolipoprotein B mRNA editing enzyme, catalytic polypeptide-like 3D
APOBEC3F	121.791	80.2719	100.394	2.08917	2.00601	2.00601	chr.22	apolipoprotein B mRNA editing enzyme, catalytic polypeptide-like 3F
APOBEC3G	156.589	100.623	116.738	2.19753	2.07092	2.07092	chr.22	apolipoprotein B mRNA editing enzyme, catalytic polypeptide-like 3G
APOBEC3H	1.5129	1.1306	0	0.400175	0	0	chr.22	apolipoprotein B mRNA editing enzyme, catalytic polypeptide-like 3H
APOBR	0.7565	0	7.0043	0.244648	0.903323	0.903323	chr.16	apolipoprotein B receptor
APOC1	13.6164	12.4365	9.339	1.16484	1.01448	1.01448	chr.19	apolipoprotein C-I
APOC2	0	1.1306	0	0	0	0	chr.19	apolipoprotein C-II
APOD	0	1.1306	0	0	0	0	chr. 3	apolipoprotein D
APOE	6.8082	14.6977	16.3433	0.892551	1.23913	1.23913	chr.19	apolipoprotein E
APOL1	4845.94	4159.44	3881.53	3.68547	3.58911	3.58911	chr.22	apolipoprotein L, 1
APOL2	4316.41	4083.69	3977.25	3.63522	3.59969	3.59969	chr.22	apolipoprotein L, 2
[truncated: 25,652 more rows]

## Sheet: Full data
Gene name	3_LX2_Con_0149840	3_LX2_TGF_b_0149841	3_LX2_TGF_b_J2H1702_0149842	DESeq2 pValue	edgeR pValue	Contig	eggNOG category	Product	3_LX2_Con_0149840_read	3_LX2_TGF_b_0149841_read	3_LX2_TGF_b_J2H1702_0149842_read	feature_index
DDX11L1	24.207	20.3506	29.1844	0.846	0.787	chr. 1		DEAD/H (Asp-Glu-Ala-Asp/His) box helicase 11 like 1	32	18	25	2
WASH7P	85.481	79.1413	56.0341	0.877	0.863	chr. 1		WAS protein family homolog 7 pseudogene; Derived by automated computational analysis using gene prediction method: BestRefSeq.	113	70	48	5
MIR1302-11	0.7565	0	0	0.697	1	chr. 1		microRNA 1302-11	1	0	0	9
RP11-34P13.7	53.7093	52.0071	63.0383	0.957	0.966	chr. 1			71	46	54	24
RP11-34P13.8	15.8858	6.7835	0	0.527	0.23	chr. 1			21	6	0	30
CICP27	152.807	188.809	162.265	0.587	0.581	chr. 1			202	167	139	32
RP11-34P13.15	31.7717	27.1342	23.3475	0.841	0.773	chr. 1			42	24	20	34
RP11-34P13.13	35.554	54.2683	26.8497	0.533	0.335	chr. 1			47	48	23	40
FO538757.3	3.0259	4.5224	9.339	0.844	0.756	chr. 1			4	4	8	49
FO538757.2	366.131	298.476	302.35	0.523	0.574	chr. 1		cDNA FLJ51139 {ECO:0000313|EMBL:BAG63476.1}	484	264	259	52
AP006222.2	62.0304	75.7495	82.8837	0.714	0.634	chr. 1			82	67	71	63
AP006222.1	6.0518	20.3506	18.678	0.369	0.041	chr. 1			8	18	16	68
RP4-669L17.1	0	2.2612	1.1674	0.633	0.515	chr. 1			0	2	1	70
RP4-669L17.10	99.8539	120.973	96.8922	0.671	0.644	chr. 1		uncharacterized LOC100132287; Derived by automated computational analysis using gene prediction method: BestRefSeq.	132	107	83	77
RP4-669L17.8	60.5175	54.2683	39.6908	0.852	0.811	chr. 1			80	48	34	102
RP5-857K21.1	0.7565	0	0	0.697	1	chr. 1			1	0	0	106
RP5-857K21.4	4.5388	6.7835	8.1716	0.813	0.808	chr. 1			6	6	7	114
MTND1P23	0	1.1306	2.3348	0.668	1	chr. 1			0	1	2	123
MTND2P28	280.65	402.49	466.95	0.297	0.337	chr. 1			371	356	400	125
MIR6723	211.811	429.624	586.023	0.103	0.059	chr. 1		microRNA 6723	280	380	502	129
RP5-857K21.7	0.7565	2.2612	0	0.745	1	chr. 1			1	2	0	133
MTATP6P1	1910.08	3079.73	3155.42	0.118	0.19	chr. 1			2525	2724	2703	137
RP5-857K21.11	0	0	1.1674	1	1	chr. 1			0	0	1	139
CICP3	20.4247	3.3918	24.5149	0.291	0.007	chr. 1			27	3	21	146
RP11-206L10.1	64.2998	91.5778	74.7121	0.51	0.375	chr. 1			85	81	64	148
RP11-206L10.3	28.7458	28.2647	29.1844	0.983	1	chr. 1			38	25	25	150
RP11-206L10.5	5.2953	5.653	3.5021	0.969	1	chr. 1			7	5	3	154
RP11-206L10.2	66.5692	71.2271	82.8837	0.9	0.892	chr. 1			88	63	71	158
RP11-206L10.9	23.4505	28.2647	28.017	0.823	0.747	chr. 1			31	25	24	160
RP11-206L10.8	2.2694	6.7835	5.8369	0.597	0.237	chr. 1		processed_transcript	3	6	5	181
FAM87B	7.5647	7.9141	10.5064	0.975	1	chr. 1		family with sequence similarity 87, member B	10	7	9	184
LINC01128	545.414	593.559	560.341	0.753	0.827	chr. 1		long intergenic non-protein coding RNA 1128	721	525	480	186
LINC00115	43.8752	31.6565	44.3603	0.65	0.451	chr. 1		long intergenic non-protein coding RNA 115	58	28	38	202
FAM41C	0.7565	5.653	4.6695	0.501	0.165	chr. 1		family with sequence similarity 41, member C	1	5	4	204
RP11-54O7.1	3.0259	1.1306	3.5021	0.737	0.647	chr. 1			4	1	3	212
RP11-54O7.3	9.0776	26.0036	49.0298	0.363	0.039	chr. 1		retained_intron	12	23	42	216
SAMD11	34.0411	137.932	143.587	0.074	0.001	chr. 1	R	sterile alpha motif domain containing 11	45	122	123	220
NOC2L	3667.36	4845.71	4773.4	0.266	0.445	chr. 1	S	nucleolar complex associated 2 homolog (S. cerevisiae)	4848	4286	4089	251
KLHL17	645.268	809.502	847.515	0.412	0.541	chr. 1	S	kelch-like family member 17	853	716	726	259
PLEKHN1	170.205	180.894	147.089	0.87	0.888	chr. 1		pleckstrin homology domain containing, family N member 1	225	160	126	270
PERM1	40.8493	46.3542	47.8624	0.848	0.798	chr. 1	S	PPARGC1 and ESRR induced regulator, muscle 1	54	41	41	280
RP11-54O7.17	17.3988	36.1789	17.5106	0.416	0.135	chr. 1			23	32	15	286
HES4	53.7093	52.0071	78.2142	0.957	0.966	chr. 1		hes family bHLH transcription factor 4	71	46	67	288
ISG15	587.776	525.724	554.504	0.682	0.756	chr. 1		ISG15 ubiquitin-like modifier	777	465	475	296
AGRN	7586.62	8565.35	7915.98	0.574	0.743	chr. 1	O	agrin	10029	7576	6781	307
RP11-465B22.3	135.408	111.928	94.5575	0.66	0.623	chr. 1		processed_transcript	179	99	81	323
RP11-54O7.18	20.4247	14.6977	17.5106	0.746	0.587	chr. 1			27	13	15	330
C1orf159	546.17	653.481	618.709	0.518	0.631	chr. 1		chromosome 1 open reading frame 159	722	578	530	335
TTLL10-AS1	1.5129	1.1306	0	0.929	1	chr. 1		TTLL10 antisense RNA 1	2	1	0	378
TNFRSF4	0	0	1.1674	1	1	chr. 1		tumor necrosis factor receptor superfamily, member 4	0	0	1	401
SDF4	4066.78	4370.86	4180.37	0.737	0.848	chr. 1	U	stromal cell derived factor 4	5376	3866	3581	406
B3GALT6	705.785	759.756	747.121	0.773	0.848	chr. 1	S	UDP-Gal:betaGal beta 1,3-galactosyltransferase polypeptide 6	933	672	640	418
FAM132A	6.0518	15.8283	9.339	0.485	0.107	chr. 1		family with sequence similarity 132, member A	8	14	8	421
RP5-902P8.12	6.0518	11.3059	11.6738	0.663	0.348	chr. 1			8	10	10	428
UBE2J2	1581.78	1784.07	1864.3	0.606	0.746	chr. 1	O	ubiquitin-conjugating enzyme E2, J2	2091	1578	1597	430
RP5-902P8.10	9.8341	9.0447	7.0043	0.95	1	chr. 1			13	8	6	467
SCNN1D	135.408	99.4919	101.562	0.5	0.432	chr. 1	U	sodium channel, non-voltage-gated 1, delta subunit	179	88	87	470
ACAP3	1434.26	1321.66	1382.17	0.726	0.816	chr. 1	U	ArfGAP with coiled-coil, ankyrin repeat and PH domains 3	1896	1169	1184	488
PUSL1	499.269	474.848	468.118	0.856	0.888	chr. 1	J	pseudouridylate synthase-like 1	660	420	401	507
CPSF3L	3051.59	3166.78	3309.51	0.864	0.925	chr. 1	J	cleavage and polyadenylation specific factor 3-like	4034	2801	2835	515
RP5-890O3.9	27.2329	18.0894	10.5064	0.654	0.43	chr. 1		sense_intronic	36	16	9	595
CPTP	1140.75	1037.88	1104.34	0.696	0.789	chr. 1	U	ceramide-1-phosphate transfer protein	1508	918	946	597
TAS1R3	16.6423	15.8283	24.5149	0.961	1	chr. 1	U	taste receptor, type 1, member 3	22	14	21	603
DVL1	2428.26	3338.63	3471.78	0.227	0.383	chr. 1	T	dishevelled segment polarity protein 1	3210	2953	2974	606
MXRA8	144.486	167.327	166.935	0.71	0.704	chr. 1		matrix-remodelling associated 8	191	148	143	616
AURKAIP1	2093.91	2397.98	2320.74	0.555	0.714	chr. 1		aurora kinase A interacting protein 1	2768	2121	1988	631
CCNL2	2882.15	3459.6	3718.09	0.433	0.619	chr. 1	DKL	cyclin L2	3810	3060	3185	644
RP4-758J18.2	506.834	480.5	517.148	0.846	0.882	chr. 1		retained_intron	670	425	443	673
MRPL20	1562.86	1753.54	1672.85	0.621	0.757	chr. 1	J	mitochondrial ribosomal protein L20	2066	1551	1433	682
RN7SL657P	0.7565	6.7835	7.0043	0.456	0.105	chr. 1		misc_RNA	1	6	6	692
RP4-758J18.13	99.8539	88.186	92.2227	0.794	0.759	chr. 1			132	78	79	694
ANKRD65	3.0259	0	4.6695	0.596	0.273	chr. 1		ankyrin repeat domain 65	4	0	4	696
VWA1	2.2694	4.5224	0	0.755	0.499	chr. 1		von Willebrand factor A domain containing 1	3	4	0	717
ATAD3C	7.5647	7.9141	5.8369	0.975	1	chr. 1	R	ATPase family, AAA domain containing 3C	10	7	5	726
ATAD3B	1612.79	1979.66	1962.36	0.405	0.577	chr. 1	O	ATPase family, AAA domain containing 3B	2132	1751	1681	732
ATAD3A	2122.65	2509.91	2428.14	0.475	0.649	chr. 1	R	ATPase family, AAA domain containing 3A	2806	2220	2080	739
TMEM240	23.4505	28.2647	23.3475	0.823	0.747	chr. 1	S	transmembrane protein 240	31	25	20	752
SSU72	2686.22	2638.8	2963.97	0.934	0.955	chr. 1	K	SSU72 RNA polymerase II CTD phosphatase homolog (S. cerevisiae)	3551	2334	2539	759
RP5-832C2.5	12.86	14.6977	11.6738	0.905	0.897	chr. 1			17	13	10	766
AL645728.1	0	1.1306	0	0.668	1	chr. 1			0	1	0	768
C1orf233	1.5129	2.2612	1.1674	0.886	1	chr. 1	U	chromosome 1 open reading frame 233	2	2	1	773
RP11-345P4.9	73.3775	84.7942	112.068	0.777	0.741	chr. 1			97	75	96	777
MIB2	820.012	914.647	876.699	0.664	0.773	chr. 1	R	mindbomb E3 ubiquitin protein ligase 2	1084	809	751	779
MMP23B	25.7199	9.0447	24.5149	0.374	0.057	chr. 1		matrix metallopeptidase 23B	34	8	21	829
CDK11B	2825.41	3031.11	2717.65	0.748	0.853	chr. 1	T	cyclin-dependent kinase 11B	3735	2681	2328	852
SLC35E2B	4067.53	3609.97	3576.84	0.588	0.734	chr. 1	R	solute carrier family 35, member E2B	5377	3193	3064	868
RP11-345P4.7	13.6164	14.6977	19.8454	0.945	1	chr. 1			18	13	17	877
RP11-345P4.6	4.5388	1.1306	4.6695	0.617	0.261	chr. 1		transcribed_processed_pseudogene	6	1	4	879
MMP23A	0	7.9141	0	0.434	0.016	chr. 1		matrix metallopeptidase 23A (pseudogene)	0	7	0	881
CDK11A	962.228	1147.55	1056.48	0.488	0.634	chr. 1		cyclin-dependent kinase 11A	1272	1015	905	883
RP1-283E3.8	314.691	276.994	335.037	0.69	0.727	chr. 1		processed_transcript	416	245	287	917
RP1-283E3.4	384.286	331.263	326.865	0.628	0.687	chr. 1		processed_transcript	508	293	280	919
SLC35E2	90.0198	81.4024	68.8752	0.838	0.803	chr. 1		solute carrier family 35, member E2	119	72	59	924
NADK	2540.22	2308.66	2289.22	0.668	0.785	chr. 1	G	NAD kinase	3358	2042	1961	930
GNB1	21999.6	21948.1	21297.6	0.99	0.988	chr. 1	T	guanine nucleotide binding protein (G protein), beta polypeptide 1	29082	19413	18244	956
RP1-140A9.1	6.0518	6.7835	10.5064	0.943	1	chr. 1			8	6	9	973
CALML6	0	1.1306	0	0.668	1	chr. 1	DTZ	calmodulin-like 6	0	1	0	975
TMEM52	54.4657	36.1789	24.5149	0.546	0.344	chr. 1		transmembrane protein 52	72	32	21	982
CFAP74	2.2694	2.2612	2.3348	0.999	1	chr. 1	S	cilia and flagella associated protein 74	3	2	2	994
RP11-547D24.1	0.7565	0	0	0.697	1	chr. 1			1	0	0	1006
GABRD	0	0	1.1674	1	1	chr. 1	U	gamma-aminobutyric acid (GABA) A receptor, delta	0	0	1	1008
PRKCZ	1312.47	1182.6	1107.84	0.662	0.768	chr. 1	T	protein kinase C, zeta	1735	1046	949	1014
RP5-892K4.1	4.5388	3.3918	7.0043	0.884	1	chr. 1			6	3	6	1061
RP11-181G12.2	32.5282	35.0483	43.1929	0.919	0.899	chr. 1			43	31	37	1063
C1orf86	1233.04	1207.47	1448.71	0.928	0.949	chr. 1	K	chromosome 1 open reading frame 86	1630	1068	1241	1066
SKI	3114.38	3853.05	4004.1	0.371	0.561	chr. 1	S	SKI proto-oncogene	4117	3408	3430	1094
MORN1	201.221	245.338	221.802	0.577	0.607	chr. 1	S	MORN repeat containing 1	266	217	190	1100
RP4-740C4.5	52.1963	42.9624	44.3603	0.76	0.673	chr. 1		processed_transcript	69	38	38	1119
RP4-740C4.7	0.7565	0	1.1674	0.697	1	chr. 1		sense_intronic	1	0	1	1122
RER1	3808.82	4121	4300.61	0.715	0.834	chr. 1	U	retention in endoplasmic reticulum sorting receptor 1	5035	3645	3684	1124
PEX10	698.221	564.164	605.868	0.447	0.555	chr. 1	O	peroxisomal biogenesis factor 10	923	499	519	1141
PLCH2	0.7565	3.3918	3.5021	0.636	0.412	chr. 1	T	phospholipase C, eta 2	1	3	3	1158
RP3-395M20.2	0	0	1.1674	1	1	chr. 1			0	0	1	1172
PANK4	815.473	800.457	736.614	0.94	0.955	chr. 1	H	pantothenate kinase 4	1078	708	631	1176
RP3-395M20.12	5.2953	2.2612	7.0043	0.698	0.561	chr. 1			7	2	6	1199
RP3-395M20.8	3.0259	2.2612	0	0.904	1	chr. 1			4	2	0	1201
TNFRSF14	161.128	79.1413	85.2185	0.185	0.069	chr. 1		tumor necrosis factor receptor superfamily, member 14	213	70	73	1208
FAM213B	1892.68	1435.85	1388.01	0.292	0.441	chr. 1	I	family with sequence similarity 213, member B	2502	1270	1189	1235
TTC34	5.2953	6.7835	0	0.88	1	chr. 1		tetratricopeptide repeat domain 34	7	6	0	1275
LINC00982	4.5388	1.1306	4.6695	0.617	0.261	chr. 1		long intergenic non-protein coding RNA 982	6	1	4	1290
PRDM16	91.5327	120.973	120.24	0.552	0.493	chr. 1	K	PR domain containing 16	121	107	103	1299
RP11-193J6.1	1.5129	1.1306	0	0.929	1	chr. 1		TEC	2	1	0	1318
RP11-22L13.1	1.5129	2.2612	4.6695	0.886	1	chr. 1			2	2	4	1320
ARHGEF16	76.4033	63.313	67.7078	0.729	0.664	chr. 1	T	Rho guanine nucleotide exchange factor (GEF) 16	101	56	58	1322
MEGF6	682.335	920.3	794.983	0.298	0.418	chr. 1	U	multiple EGF-like-domains 6	902	814	681	1337
RP11-46F15.2	6.0518	3.3918	7.0043	0.761	0.608	chr. 1			8	3	6	1351
TPRG1L	1870.75	1893.74	1822.27	0.957	0.981	chr. 1	S	tumor protein p63 regulated 1-like	2473	1675	1561	1353
WRAP73	754.956	757.495	728.443	0.99	1	chr. 1	R	WD repeat containing, antisense to TP73	998	670	624	1358
TP73	267.033	182.025	158.763	0.322	0.308	chr. 1	K	tumor protein p73	353	161	136	1374
TP73-AS1	8.3212	4.5224	12.8411	0.714	0.508	chr. 1		TP73 antisense RNA 1	11	4	11	1404
SMIM1	0.7565	2.2612	0	0.745	1	chr. 1	R	small integral membrane protein 1 (Vel blood group)	1	2	0	1420
LRRC47	1627.16	1682.32	1693.86	0.883	0.934	chr. 1	S	leucine rich repeat containing 47	2151	1488	1451	1427
RN7SL574P	0	1.1306	1.1674	0.668	1	chr. 1		misc_RNA	0	1	1	1433
RP1-286D6.5	13.6164	10.1753	21.0128	0.81	0.666	chr. 1			18	9	18	1435
CEP104	1315.5	1478.81	1423.03	0.622	0.754	chr. 1	S	centrosomal protein 104kDa	1739	1308	1219	1437
DFFB	314.691	330.132	339.707	0.876	0.913	chr. 1	L	DNA fragmentation factor, 40kDa, beta polypeptide (caspase-activated DNase)	416	292	291	1455
C1orf174	899.441	893.166	953.746	0.977	0.98	chr. 1	S	chromosome 1 open reading frame 174	1189	790	817	1477
LINC01134	12.86	4.5224	12.8411	0.507	0.142	chr. 1		long intergenic non-protein coding RNA 1134	17	4	11	1482
LINC01346	0	1.1306	0	0.668	1	chr. 1		long intergenic non-protein coding RNA 1346	0	1	0	1486
AJAP1	1657.42	1076.32	975.927	0.155	0.232	chr. 1	U	adherens junctions associated protein 1	2191	952	836	1499
NPHP4	1145.29	1268.52	1181.38	0.67	0.786	chr. 1	S	nephronophthisis 4	1514	1122	1012	1519
KCNAB2	709.568	514.418	542.83	0.289	0.376	chr. 1	C	potassium voltage-gated channel, shaker-related subfamily, beta member 2	938	455	465	1538
CHD5	14.3729	15.8283	36.1887	0.928	1	chr. 1	K	chromodomain helicase DNA binding protein 5	19	14	31	1572
RPL22	9694.15	9345.45	9964.72	0.858	0.912	chr. 1	J	ribosomal protein L22	12815	8266	8536	1585
RP1-120G22.11	0.7565	2.2612	1.1674	0.745	1	chr. 1			1	2	1	1601
RNF207	593.828	707.749	733.112	0.52	0.638	chr. 1	R	ring finger protein 207	785	626	628	1603
ICMT	9859.81	7750.19	7784.06	0.311	0.499	chr. 1	O	isoprenylcysteine carboxyl methyltransferase	13034	6855	6668	1614
LINC00337	6.8082	5.653	5.8369	0.908	1	chr. 1		long intergenic non-protein coding RNA 337	9	5	5	1622
GPR153	426.648	475.978	506.641	0.702	0.775	chr. 1		G protein-coupled receptor 153	564	421	434	1628
ACOT7	4758.19	4079.17	3839.5	0.493	0.663	chr. 1	I	acyl-CoA thioesterase 7	6290	3608	3289	1631
RP1-202O8.3	0	0	2.3348	1	1	chr. 1			0	0	2	1651
HES2	3.0259	3.3918	2.3348	0.958	1	chr. 1	K	hes family bHLH transcription factor 2	4	3	2	1653
ESPN	0.7565	0	0	0.697	1	chr. 1		espin	1	0	0	1665
TNFRSF25	120.278	113.059	168.102	0.886	0.884	chr. 1	U	tumor necrosis factor receptor superfamily, member 25	159	100	144	1686
PLEKHG5	455.394	456.758	511.311	0.992	1	chr. 1	T	pleckstrin homology domain containing, family G (with RhoGef domain) member 5	602	404	438	1719
NOL9	841.193	972.307	901.214	0.569	0.698	chr. 1	R	nucleolar protein 9	1112	860	772	1742
RP11-58A11.2	0.7565	3.3918	1.1674	0.636	0.412	chr. 1			1	3	1	1751
TAS1R1	0.7565	0	0	0.697	1	chr. 1		taste receptor, type 1, member 1	1	0	0	1753
ZBTB48	431.187	482.762	507.809	0.692	0.769	chr. 1		zinc finger and BTB domain containing 48	570	427	435	1764
KLHL21	1763.33	2140.21	2039.41	0.424	0.598	chr. 1	O	kelch-like family member 21	2331	1893	1747	1780
PHF13	2236.88	2053.15	2062.75	0.702	0.807	chr. 1	R	PHD finger protein 13	2957	1816	1767	1793
THAP3	416.058	479.37	400.41	0.625	0.708	chr. 1	R	THAP domain containing, apoptosis associated protein 3	550	424	343	1797
DNAJC11	2693.78	2981.36	2798.2	0.648	0.786	chr. 1	O	DnaJ (Hsp40) homolog, subfamily C, member 11	3561	2637	2397	1811
RP11-242F24.1	0	0	1.1674	1	1	chr. 1			0	0	1	1827
RP11-312B8.1	0	1.1306	0	0.668	1	chr. 1			0	1	0	1831
CAMTA1	1011.4	1063.88	1140.53	0.833	0.897	chr. 1	K	calmodulin binding transcription activator 1	1337	941	977	1833
CAMTA1-IT1	0.7565	0	0	0.697	1	chr. 1		CAMTA1 intronic transcript 1 (non-protein coding)	1	0	0	1866
RP3-453P22.2	0.7565	1.1306	0	0.916	1	chr. 1			1	1	0	1868
RP11-338N10.1	0.7565	2.2612	0	0.745	1	chr. 1			1	2	0	1873
RP11-338N10.2	0	0	1.1674	1	1	chr. 1			0	0	1	1875
RP11-338N10.3	0	1.1306	0	0.668	1	chr. 1			0	1	0	1877
VAMP3	6155.39	5773.92	5983.97	0.761	0.853	chr. 1		vesicle-associated membrane protein 3	8137	5107	5126	1879
RP3-467L1.6	15.1294	13.5671	14.0085	0.921	1	chr. 1		sense_intronic	20	12	12	1885
PER3	1780.73	1273.04	1293.45	0.227	0.35	chr. 1	K	period circadian clock 3	2354	1126	1108	1887
RP3-467L1.4	13.6164	4.5224	9.339	0.481	0.11	chr. 1			18	4	8	1902
TNFRSF9	1197.49	940.65	869.695	0.363	0.501	chr. 1	U	tumor necrosis factor receptor superfamily, member 9	1583	832	745	1911
PARK7	4431.39	4220.49	4127.84	0.818	0.886	chr. 1	R	parkinson protein 7	5858	3733	3536	1922
ERRFI1	962.228	789.152	748.288	0.453	0.581	chr. 1	O	ERBB receptor feedback inhibitor 1	1272	698	641	1942
RP11-431K24.1	0.7565	0	0	0.697	1	chr. 1			1	0	0	1953
CTA-215D11.4	2.2694	0	0	0.64	0.273	chr. 1			3	0	0	1955
SLC45A1	116.496	48.6154	56.0341	0.172	0.031	chr. 1	U	solute carrier family 45, member 1	154	43	48	1967
RERE	3944.98	4317.72	3833.66	0.676	0.809	chr. 1	K	arginine-glutamic acid dipeptide (RE) repeats	5215	3819	3284	1976
RPL7P7	0	1.1306	1.1674	0.668	1	chr. 1			0	1	1	2015
ENO1	83201	78573.7	70966	0.778	0.867	chr. 1	G	enolase 1, (alpha)	109986	69498	60791	2025
ENO1-IT1	1.5129	4.5224	7.0043	0.658	0.499	chr. 1		ENO1 intronic transcript 1 (non-protein coding)	2	4	6	2037
ENO1-AS1	0	0	1.1674	1	1	chr. 1		ENO1 antisense RNA 1	0	0	1	2039
HMGN2P17	59.761	35.0483	42.0255	0.437	0.213	chr. 1			79	31	36	2043
CA6	0	0	1.1674	1	1	chr. 1	P	carbonic anhydrase VI	0	0	1	2049
SLC2A7	0	0	1.1674	1	1	chr. 1		solute carrier family 2 (facilitated glucose transporter), member 7	0	0	1	2063
SLC2A5	3.7823	3.3918	1.1674	0.958	1	chr. 1		solute carrier family 2 (facilitated glucose/fructose transporter), member 5	5	3	1	2066
GPR157	274.598	402.49	416.753	0.276	0.307	chr. 1	S	G protein-coupled receptor 157	363	356	357	2088
RP3-510D11.1	0	3.3918	5.8369	0.571	0.273	chr. 1			0	3	5	2096
RP3-510D11.2	6.8082	4.5224	2.3348	0.812	0.808	chr. 1			9	4	2	2098
H6PD	3846.64	5041.3	4667.17	0.276	0.459	chr. 1	G	hexose-6-phosphate dehydrogenase (glucose 1- dehydrogenase)	5085	4459	3998	2100
SPSB1	1984.22	6270.25	5854.39	0.296	0.002	chr. 1	R	splA/ryanodine receptor domain and SOCS box containing 1	2623	5546	5015	2106
SLC25A33	343.437	437.538	374.728	0.44	0.52	chr. 1	U	solute carrier family 25 (pyrimidine nucleotide carrier), member 33	454	387	321	2119
RP13-15M17.1	0	2.2612	4.6695	0.633	0.515	chr. 1			0	2	4	2122
TMEM201	1612.79	1695.88	1553.78	0.825	0.897	chr. 1	S	transmembrane protein 201	2132	1500	1331	2124
PIK3CD	2913.16	6093.88	5581.23	0.045	0.043	chr. 1	BDLTU	phosphatidylinositol-4,5-bisphosphate 3-kinase, catalytic subunit delta	3851	5390	4781	2134
PIK3CD-AS2	6.0518	4.5224	8.1716	0.868	0.808	chr. 1		PIK3CD antisense RNA 2	8	4	7	2150
CLSTN1	9836.36	13083.2	11149.6	0.248	0.433	chr. 1	U	calsyntenin 1	13003	11572	9551	2152
CTNNBIP1	956.933	795.935	803.155	0.481	0.61	chr. 1	K	catenin, beta interacting protein 1	1265	704	688	2166
LZIC	973.575	864.901	982.931	0.636	0.74	chr. 1	S	leucine zipper and CTNNBIP1 domain containing	1287	765	842	2177
RP11-84A14.4	0.7565	0	3.5021	0.697	1	chr. 1		sense_intronic	1	0	3	2187
NMNAT1	401.685	421.71	405.079	0.866	0.907	chr. 1	H	nicotinamide nucleotide adenylyltransferase 1	531	373	347	2189
RN7SKP269	0.7565	0	0	0.697	1	chr. 1		misc_RNA	1	0	0	2199
RBP7	22.6941	6.7835	11.6738	0.357	0.045	chr. 1	U	retinol binding protein 7, cellular	30	6	10	2205
UBE4B	2471.38	2637.67	2497.02	0.767	0.864	chr. 1	O	ubiquitination factor E4B	3267	2333	2139	2210
KIF1B	4972.27	4580.02	4353.15	0.7	0.813	chr. 1	Z	kinesin family member 1B	6573	4051	3729	2232
RN7SL731P	11.347	21.4812	11.6738	0.556	0.243	chr. 1		misc_RNA	15	19	10	2256
PGD	5553.99	5288.9	4765.23	0.816	0.886	chr. 1	G	phosphogluconate dehydrogenase	7342	4678	4082	2258
RP4-736L20.3	6.0518	4.5224	2.3348	0.868	0.808	chr. 1			8	4	2	2275
APITD1-CORT	73.3775	50.8765	70.0426	0.535	0.37	chr. 1	S	APITD1-CORT readthrough	97	45	60	2277
APITD1	539.362	436.408	452.942	0.471	0.559	chr. 1	S	apoptosis-inducing, TAF9-like domain 1	713	386	388	2289
CORT	4.5388	9.0447	4.6695	0.67	0.397	chr. 1		cortistatin	6	8	4	2297
DFFA	2360.94	2516.69	2584.57	0.772	0.867	chr. 1	K	DNA fragmentation factor, 45kDa, alpha polypeptide	3121	2226	2214	2300
PEX14	875.234	749.581	793.816	0.551	0.664	chr. 1	K	peroxisomal biogenesis factor 14	1157	663	680	2309
CASZ1	91.5327	54.2683	75.8795	0.369	0.204	chr. 1	R	castor zinc finger 1	121	48	65	2318
RP4-734G22.3	17.3988	5.653	4.6695	0.429	0.067	chr. 1			23	5	4	2331
C1orf127	2.2694	1.1306	2.3348	0.82	1	chr. 1	R	chromosome 1 open reading frame 127	3	1	2	2335
TARDBP	8376.38	8092.76	8300.04	0.867	0.917	chr. 1	L	TAR DNA binding protein	11073	7158	7110	2349
TARDBP	0	0	1.1674	1	1	chr. 1		TAR DNA binding protein, isoform CRA_d {ECO:0000313|EMBL:EAW71673.1}; TAR DNA-binding protein 43 {ECO:0000313|Ensembl:ENSP00000432132}	0	0	1	2398
MASP2	36.3105	35.0483	36.1887	0.961	1	chr. 1	O	mannan-binding lectin serine peptidase 2	48	31	31	2408
RP4-635E18.8	58.2481	50.8765	77.0468	0.821	0.769	chr. 1			77	45	66	2415
SRM	3308.79	4488.44	4308.79	0.237	0.403	chr. 1	E	spermidine synthase	4374	3970	3691	2418
EXOSC10	4118.22	4412.69	4252.75	0.747	0.855	chr. 1	J	exosome component 10	5444	3903	3643	2430
RP4-635E18.6	9.0776	7.9141	7.0043	0.922	1	chr. 1			12	7	6	2447
MTOR	5060.02	5570.41	4772.23	0.655	0.796	chr. 1	BDLTU	mechanistic target of rapamycin (serine/threonine kinase)	6689	4927	4088	2450
ANGPTL7	1.5129	0	0	0.677	0.515	chr. 1	S	angiopoietin-like 7	2	0	0	2466
UBIAD1	874.478	1055.97	971.257	0.466	0.61	chr. 1	H	UbiA prenyltransferase domain containing 1	1156	934	832	2474
UBE2V2P3	0	1.1306	0	0.668	1	chr. 1		ubiquitin-conjugating enzyme E2 variant 2 pseudgene 3	0	1	0	2483
PTCHD2	406.224	427.363	368.891	0.86	0.903	chr. 1	R	patched domain containing 2	537	378	316	2487
RP1-69M21.2	1.5129	1.1306	1.1674	0.929	1	chr. 1		uncharacterized LOC101929181; Derived by automated computational analysis using gene prediction method: BestRefSeq.	2	1	1	2493
FBXO2	43.8752	36.1789	39.6908	0.779	0.661	chr. 1	O	F-box protein 2	58	32	34	2495
FBXO44	603.662	516.679	551.001	0.575	0.666	chr. 1	O	F-box protein 44	798	457	472	2503
FBXO6	52.1963	35.0483	40.8582	0.562	0.357	chr. 1	O	F-box protein 6	69	31	35	2522
MAD2L2	2683.19	2001.14	2082.6	0.26	0.413	chr. 1	K	MAD2 mitotic arrest deficient-like 2 (yeast)	3547	1770	1784	2528
DRAXIN	3.0259	5.653	4.6695	0.75	0.561	chr. 1		dorsal inhibitory axon guidance protein	4	5	4	2545
AGTRAP	765.546	1399.67	1347.15	0.088	0.1	chr. 1	U	angiotensin II receptor-associated protein	1012	1238	1154	2548
RP11-56N19.5	0	0	1.1674	1	1	chr. 1			0	0	1	2583
MTHFR	728.479	708.88	629.216	0.914	0.935	chr. 1	E	methylenetetrahydrofolate reductase (NAD(P)H)	963	627	539	2585
CLCN6	1503.1	1479.94	1367	0.945	0.96	chr. 1	P	chloride channel, voltage-sensitive 6	1987	1309	1171	2604
NPPA-AS1	93.8021	78.0107	79.3816	0.711	0.637	chr. 1		NPPA antisense RNA 1	124	69	68	2617
NPPA-AS1_1	0.7565	0	1.1674	0.697	1	chr. 1		NPPA antisense RNA 1 conserved region 1	1	0	1	2620
NPPA-AS1_2	3.0259	0	0	0.596	0.273	chr. 1		NPPA antisense RNA 1 conserved region 2	4	0	0	2622
NPPA	3.7823	5.653	0	0.828	0.786	chr. 1		natriuretic peptide A	5	5	0	2624
NPPB	161.884	142.454	130.746	0.747	0.746	chr. 1		natriuretic peptide B	214	126	112	2633
KIAA2013	2084.07	2607.14	2502.85	0.361	0.541	chr. 1	S	KIAA2013	2755	2306	2144	2642
PLOD1	6355.85	9093.33	7900.8	0.179	0.325	chr. 1	O	procollagen-lysine, 2-oxoglutarate 5-dioxygenase 1	8402	8043	6768	2649
MFN2	6740.89	7312.65	6886.35	0.7	0.828	chr. 1	R	mitofusin 2	8911	6468	5899	2662
MIIP	742.852	724.708	731.945	0.922	0.942	chr. 1		migration and invasion inhibitory protein	982	641	627	2674
TNFRSF8	24.9635	23.7424	15.1759	0.953	1	chr. 1		tumor necrosis factor receptor superfamily, member 8	33	21	13	2689
RP11-426M1.2	0	0	1.1674	1	1	chr. 1			0	0	1	2701
TNFRSF1B	1927.48	377.617	312.857	0.293	0	chr. 1	U	tumor necrosis factor receptor superfamily, member 1B	2548	334	268	2705
VPS13D	2238.39	2299.62	2066.26	0.902	0.948	chr. 1	U	vacuolar protein sorting 13 homolog D (S. cerevisiae)	2959	2034	1770	2718
DHRS3	310.152	304.129	287.175	0.949	0.954	chr. 1		dehydrogenase/reductase (SDR family) member 3	410	269	246	2742
RP11-474O21.5	0	0	1.1674	1	1	chr. 1			0	0	1	2754
C1orf158	0.7565	1.1306	0	0.916	1	chr. 1		chromosome 1 open reading frame 158	1	1	0	2765
WI2-3308P17.2	0	1.1306	0	0.668	1	chr. 1		Homo sapiens PRAME family member 9/15-like (LOC101929983), mRNA.	0	1	0	2825
PDPN	37.8234	64.4436	59.5362	0.421	0.223	chr. 1		podoplanin	50	57	51	2911
PRDM2	1085.53	1270.78	1098.5	0.525	0.671	chr. 1		PR domain containing 2, with ZNF domain	1435	1124	941	2944
RP4-704D23.1	7.5647	0	0	0.443	0.016	chr. 1			10	0	0	2974
KAZN	714.863	446.583	426.092	0.168	0.199	chr. 1	S	kazrin, periplakin interacting protein	945	395	365	2976
TMEM51-AS1	21.1811	31.6565	30.3518	0.635	0.431	chr. 1		TMEM51 antisense RNA 1	28	28	26	2992
TMEM51	1141.51	1500.29	1435.87	0.305	0.456	chr. 1		transmembrane protein 51	1509	1327	1230	2995
RP5-903E17.2	4.5388	5.653	2.3348	0.901	1	chr. 1			6	5	2	3016
FHAD1	12.86	13.5671	10.5064	0.962	1	chr. 1		forkhead-associated (FHA) phosphopeptide binding domain 1	17	12	9	3018
RP3-467K16.2	1.5129	1.1306	1.1674	0.929	1	chr. 1			2	1	1	3051
RP3-467K16.7	0	0	1.1674	1	1	chr. 1			0	0	1	3053
RP3-467K16.4	12.86	13.5671	5.8369	0.962	1	chr. 1			17	12	5	3055
EFHD2	4591.01	3241.4	3081.87	0.194	0.331	chr. 1	S	EF-hand domain family, member D2	6069	2867	2640	3057
CTRC	11.347	7.9141	7.0043	0.788	0.738	chr. 1	O	chymotrypsin C (caldecrin)	15	7	6	3062
CELA2A	0.7565	0	0	0.697	1	chr. 1	O	chymotrypsin-like elastase family, member 2A	1	0	0	3069
CELA2B	0	0	1.1674	1	1	chr. 1	O	chymotrypsin-like elastase family, member 2B	0	0	1	3074
CASP9	360.079	287.17	287.175	0.487	0.538	chr. 1	O	caspase 9, apoptosis-related cysteine peptidase	476	254	246	3081
DNAJC16	972.062	1110.24	1103.17	0.592	0.722	chr. 1	O	DnaJ (Hsp40) homolog, subfamily C, member 16	1285	982	945	3103
AGMAT	2.2694	0	1.1674	0.64	0.273	chr. 1	E	agmatine ureohydrolase (agmatinase)	3	0	1	3124
RP4-680D5.2	3.7823	1.1306	2.3348	0.671	0.412	chr. 1			5	1	2	3127
CHCHD2P6	3.0259	1.1306	1.1674	0.737	0.647	chr. 1			4	1	1	3129
DDI2	1449.39	1983.05	1800.09	0.246	0.391	chr. 1	O	DNA-damage inducible 1 homolog 2 (S. cerevisiae)	1916	1754	1542	3135
RSC1A1	202.734	283.778	305.853	0.363	0.373	chr. 1		regulatory solute carrier protein, family 1, member 1	268	251	262	3145
PLEKHM2	3605.33	3551.18	3421.58	0.943	0.96	chr. 1	R	pleckstrin homology domain containing, family M (with RUN domain) member 2	4766	3141	2931	3150
RP11-288I21.1	3.0259	4.5224	3.5021	0.844	0.756	chr. 1			4	4	3	3159
SLC25A34	50.6834	61.0518	65.3731	0.754	0.682	chr. 1	R	solute carrier family 25, member 34	67	54	56	3163
RP11-169K16.4	6.0518	13.5671	12.8411	0.564	0.219	chr. 1			8	12	11	3168
TMEM82	0.7565	0	3.5021	0.697	1	chr. 1	S	transmembrane protein 82	1	0	3	3170
FBLIM1	5486.67	7538.77	6769.61	0.217	0.383	chr. 1		filamin binding LIM protein 1	7253	6668	5799	3174
RP11-169K16.6	6.0518	5.653	5.8369	0.967	1	chr. 1			8	5	5	3203
UQCRHL	0.7565	0	2.3348	0.697	1	chr. 1		ubiquinol-cytochrome c reductase hinge protein-like	1	0	2	3205
FLJ37453	62.0304	40.7012	52.5319	0.514	0.326	chr. 1		uncharacterized LOC729614	82	36	45	3210
SPEN	5693.18	6133.45	5160.97	0.725	0.843	chr. 1		spen family transcriptional repressor	7526	5425	4421	3212
ZBTB17	1167.99	1190.51	1222.24	0.935	0.966	chr. 1	R	zinc finger and BTB domain containing 17	1544	1053	1047	3223
RP11-5P18.10	0	3.3918	0	0.571	0.273	chr. 1			0	3	0	3283
FAM131C	43.8752	19.22	30.3518	0.344	0.074	chr. 1	O	family with sequence similarity 131, member C	58	17	26	3294
EPHA2	4699.18	4437.56	3845.34	0.787	0.867	chr. 1	T	EPH receptor A2	6212	3925	3294	3298
RP11-276H7.2	4.5388	13.5671	10.5064	0.476	0.142	chr. 1			6	12	9	3306
RP11-276H7.3	0.7565	2.2612	0	0.745	1	chr. 1			1	2	0	3308
ARHGEF19	319.23	357.266	339.707	0.714	0.771	chr. 1	T	Rho guanine nucleotide exchange factor (GEF) 19	422	316	291	3310
ANO7P1	5.2953	2.2612	3.5021	0.698	0.561	chr. 1		processed_transcript	7	2	3	3322
RSG1	93.8021	83.6636	95.7248	0.814	0.767	chr. 1	U	REM2 and RAB-like small GTPase 1	124	74	82	3326
FBXO42	1097.64	1143.03	1085.66	0.865	0.919	chr. 1	S	F-box protein 42	1451	1011	930	3333
SZRD1	7462.56	6984.78	6591.01	0.752	0.848	chr. 1	R	SUZ RNA binding domain containing 1	9865	6178	5646	3341
SPATA21	0	0	1.1674	1	1	chr. 1		spermatogenesis associated 21	0	0	1	3359
NECAP2	2721.02	2659.15	2534.37	0.915	0.943	chr. 1	U	NECAP endocytosis associated 2	3597	2352	2171	3371
RP4-798A10.2	37.067	33.9177	47.8624	0.902	0.903	chr. 1			49	30	41	3392
CROCCP3	130.113	108.537	172.772	0.679	0.639	chr. 1		processed_transcript	172	96	148	3394
RNU1-1	1.5129	0	2.3348	0.677	0.515	chr. 1		RNA, U1 small nuclear 1	2	0	2	3401
RP4-798A10.7	9.8341	15.8283	19.8454	0.687	0.398	chr. 1			13	14	17	3403
RP4-798A10.4	0	1.1306	0	0.668	1	chr. 1			0	1	0	3405
RP5-875O13.1	33.2846	10.1753	18.678	0.29	0.021	chr. 1			44	9	16	3407
NBPF1	3912.46	3849.66	3630.54	0.939	0.958	chr. 1		neuroblastoma breakpoint family, member 1	5172	3405	3110	3419
CROCCP2	529.528	576.601	598.864	0.753	0.825	chr. 1		retained_intron	700	510	513	3432
MST1P2	4.5388	7.9141	8.1716	0.737	0.644	chr. 1			6	7	7	3435
RNU1-3	1.5129	0	2.3348	0.677	0.515	chr. 1		RNA, U1 small nuclear 3	2	0	2	3437
FAM231A	0.7565	0	0	0.697	1	chr. 1		family with sequence similarity 231, member A	1	0	0	3439
EIF1AXP1	66.5692	82.533	36.1887	0.685	0.612	chr. 1			88	73	31	3446
ESPNP	0	1.1306	0	0.668	1	chr. 1		espin pseudogene; Derived by automated computational analysis using gene prediction method: BestRefSeq.	0	1	0	3448
CROCC	705.785	638.783	689.919	0.703	0.782	chr. 1	S	ciliary rootlet coiled-coil, rootletin	933	565	591	3457
RNU1-4	1.5129	0	2.3348	0.677	0.515	chr. 1		RNA, U1 small nuclear 4	2	0	2	3475
MST1L	2.2694	5.653	8.1716	0.668	0.345	chr. 1		macrophage stimulating 1-like	3	5	7	3479
RP11-108M9.3	102.123	37.3095	39.6908	0.155	0.016	chr. 1			135	33	34	3492
RP11-108M9.4	14.3729	22.6118	11.6738	0.65	0.393	chr. 1			19	20	10	3500
RP11-108M9.5	11.347	7.9141	9.339	0.788	0.738	chr. 1			15	7	8	3504
RNU1-2	1.5129	0	2.3348	0.677	0.515	chr. 1		RNA, U1 small nuclear 2	2	0	2	3506
RP11-108M9.6	0	2.2612	0	0.633	0.515	chr. 1			0	2	0	3508
MFAP2	1.5129	19.22	29.1844	0.254	0.001	chr. 1	O	microfibrillar-associated protein 2	2	17	25	3510
ATP13A2	2011.45	3284.36	3192.77	0.112	0.179	chr. 1	P	ATPase type 13A2	2659	2905	2735	3521
SDHB	1761.06	2124.38	2089.6	0.437	0.61	chr. 1	C	succinate dehydrogenase complex, subunit B, iron sulfur (Ip)	2328	1879	1790	3548
PADI2	10.5906	5.653	3.5021	0.675	0.348	chr. 1	O	peptidyl arginine deiminase, type II	14	5	3	3560
RP11-380J14.1	84.7245	72.3577	82.8837	0.759	0.695	chr. 1			112	64	71	3567
PADI1	12.1035	10.1753	8.1716	0.888	0.879	chr. 1	O	peptidyl arginine deiminase, type I	16	9	7	3569
PADI3	4.5388	2.2612	3.5021	0.756	0.756	chr. 1	O	peptidyl arginine deiminase, type III	6	2	3	3574
AC004824.2	7.5647	12.4365	8.1716	0.708	0.502	chr. 1			10	11	7	3587
RCC2	5558.53	7803.33	7067.3	0.196	0.351	chr. 1	DZ	regulator of chromosome condensation 2	7348	6902	6054	3595
ARHGEF10L	552.979	552.858	479.792	0.999	0.996	chr. 1	T	Rho guanine nucleotide exchange factor (GEF) 10- like	731	489	411	3603
ACTL8	1.5129	3.3918	2.3348	0.755	0.714	chr. 1	Z	actin-like 8	2	3	2	3621
ALDH4A1	1018.96	771.062	677.078	0.318	0.439	chr. 1	C	aldehyde dehydrogenase 4 family, member A1	1347	682	580	3661
IFFO2	928.943	1425.67	1139.36	0.162	0.242	chr. 1	S	intermediate filament family orphan 2	1228	1261	976	3677
RP5-1126H10.2	14.3729	19.22	9.339	0.777	0.572	chr. 1		3prime_overlapping_ncrna	19	17	8	3684
UBR4	11166.2	12210.4	9976.4	0.67	0.81	chr. 1	O	ubiquitin protein ligase E3 component n-recognin 4	14761	10800	8546	3686
RP1-43E13.2	3.0259	0	4.6695	0.596	0.273	chr. 1			4	0	4	3710
EMC1	3328.46	4122.13	3552.33	0.368	0.559	chr. 1	S	ER membrane protein complex subunit 1	4400	3646	3043	3712
MRTO4	2310.26	2782.38	2630.1	0.432	0.613	chr. 1	J	mRNA turnover 4 homolog (S. cerevisiae)	3054	2461	2253	3734
AKR7L	22.6941	19.22	15.1759	0.857	0.78	chr. 1		aldo-keto reductase family 7-like (gene/pseudogene)	30	17	13	3739
AKR7A3	5.2953	9.0447	8.1716	0.729	0.545	chr. 1	C	aldo-keto reductase family 7, member A3 (aflatoxin aldehyde reductase)	7	8	7	3747
RP4-657E11.10	3.0259	5.653	3.5021	0.75	0.561	chr. 1			4	5	3	3750
AKR7A2	1780.73	1423.41	1364.66	0.374	0.531	chr. 1		aldo-keto reductase family 7, member A2 (aflatoxin aldehyde reductase)	2354	1259	1169	3752
PQLC2	758.738	695.312	638.555	0.734	0.806	chr. 1	U	PQ loop repeat containing 2	1003	615	547	3764
CAPZB	8843.12	10005.7	9532.79	0.566	0.738	chr. 1	O	capping protein (actin filament) muscle Z-line, beta	11690	8850	8166	3777
MINOS1	1211.86	1131.72	1231.58	0.773	0.845	chr. 1	S	mitochondrial inner membrane organizing system 1	1602	1001	1055	3798
MINOS1-NBL1	27.2329	122.104	17.5106	0.076	0	chr. 1		MINOS1-NBL1 readthrough	36	108	15	3811
RPS14P3	1.5129	0	2.3348	0.677	0.515	chr. 1			2	0	2	3820
NBL1	1770.14	1706.06	1775.58	0.869	0.913	chr. 1	O	neuroblastoma 1, DAN family BMP antagonist	2340	1509	1521	3822
HTR6	0	1.1306	0	0.668	1	chr. 1		5-hydroxytryptamine (serotonin) receptor 6, G protein-coupled	0	1	0	3849
TMCO4	409.25	171.85	150.591	0.073	0.021	chr. 1	S	transmembrane and coiled-coil domains 4	541	152	129	3852
OTUD3	507.59	471.456	508.976	0.79	0.836	chr. 1	O	OTU deubiquitinase 3	671	417	436	3868
PLA2G2A	0.7565	0	0	0.697	1	chr. 1	I	phospholipase A2, group IIA (platelets, synovial fluid)	1	0	0	3878
PLA2G2D	0	0	1.1674	1	1	chr. 1		phospholipase A2, group IID	0	0	1	3898
RP3-340N1.2	0.7565	1.1306	0	0.916	1	chr. 1			1	1	0	3907
VWA5B1	2.2694	6.7835	1.1674	0.597	0.237	chr. 1	R	von Willebrand factor A domain containing 5B1	3	6	1	3923
CAMK2N1	558.274	453.366	534.658	0.475	0.567	chr. 1	T	calcium/calmodulin-dependent protein kinase II inhibitor 1	738	401	458	3947
MUL1	1515.21	1406.45	1342.48	0.747	0.831	chr. 1	O	mitochondrial E3 ubiquitin protein ligase 1	2003	1244	1150	3951
FAM43B	34.0411	21.4812	19.8454	0.585	0.325	chr. 1	S	family with sequence similarity 43, member B	45	19	17	3956
CDA	79.4292	33.9177	70.0426	0.232	0.045	chr. 1	F	cytidine deaminase	105	30	60	3959
PINK1	6482.94	5807.84	5739.99	0.609	0.754	chr. 1	T	PTEN induced putative kinase 1	8570	5137	4917	3963
PINK1-AS	232.992	215.943	213.63	0.825	0.841	chr. 1		PINK1 antisense RNA	308	191	183	3970
DDOST	10803.9	11564.8	10904.5	0.743	0.857	chr. 1	U	dolichyl-diphosphooligosaccharide--proteinglycosyltransferase subunit (non-catalytic)	14282	10229	9341	3972
KIF17	55.2222	26.0036	28.017	0.331	0.099	chr. 1	Z	kinesin family member 17	73	23	24	3983
SH2D5	518.938	143.585	109.733	0.029	0.001	chr. 1	R	SH2 domain containing 5	686	127	94	3998
HP1BP3	11390.1	10078.1	10346.5	0.568	0.727	chr. 1	R	heterochromatin protein 1, binding protein 3	15057	8914	8863	4014
EIF4G3	5849.02	5893.76	5812.37	0.971	0.99	chr. 1	J	eukaryotic translation initiation factor 4 gamma, 3	7732	5213	4979	4045
ECE1	7293.11	6918.08	5839.22	0.8	0.877	chr. 1	O	endothelin converting enzyme 1	9641	6119	5002	4076
RP3-329E20.2	0	1.1306	0	0.668	1	chr. 1			0	1	0	4098
RP5-1071N3.1	2.2694	5.653	1.1674	0.668	0.345	chr. 1		uncharacterized LOC100506801; Derived by automated computational analysis using gene prediction method: BestRefSeq.	3	5	1	4100
RP11-293F5.8	0.7565	1.1306	0	0.916	1	chr. 1			1	1	0	4104
NBPF2P	33.2846	15.8283	14.0085	0.431	0.127	chr. 1		neuroblastoma breakpoint family, member 2, pseudogene; Derived by automated computational analysis using gene prediction method: Curated Genomic.	44	14	12	4109
NBPF3	1027.28	722.447	703.928	0.235	0.329	chr. 1		neuroblastoma breakpoint family, member 3	1358	639	603	4115
ALPL	1.5129	7.9141	5.8369	0.475	0.067	chr. 1	P	alkaline phosphatase, liver/bone/kidney	2	7	5	4139
RAP1GAP	63.5434	84.7942	52.5319	0.592	0.503	chr. 1	R	RAP1 GTPase activating protein	84	75	45	4156
USP48	2786.07	2700.98	2711.81	0.886	0.925	chr. 1	O	ubiquitin specific peptidase 48	3683	2389	2323	4179
LDLRAD2	4.5388	2.2612	5.8369	0.756	0.756	chr. 1		low density lipoprotein receptor class A domain containing 2	6	2	5	4207
HSPG2	2298.15	2556.26	1874.81	0.636	0.775	chr. 1	O	heparan sulfate proteoglycan 2	3038	2261	1606	4213
RP1-224A6.3	3.7823	5.653	1.1674	0.828	0.786	chr. 1		Derived by automated computational analysis using gene prediction method: Gnomon.	5	5	1	4262
LINC00339	129.356	148.107	138.918	0.742	0.737	chr. 1		long intergenic non-protein coding RNA 339	171	131	119	4264
CDC42	10414.3	10534.8	10583.4	0.956	0.981	chr. 1	R	cell division cycle 42	13767	9318	9066	4270
CDC42-IT1	0	0	1.1674	1	1	chr. 1		CDC42 intronic transcript 1 (non-protein coding)	0	0	1	4280
RP1-224A6.9	0	0	1.1674	1	1	chr. 1			0	0	1	4284
WNT4	3.0259	1.1306	3.5021	0.737	0.647	chr. 1	O	wingless-type MMTV integration site family, member 4	4	1	3	4286
ZBTB40	1442.59	1466.37	1439.37	0.943	0.972	chr. 1	R	zinc finger and BTB domain containing 40	1907	1297	1233	4299
EPHB2	1368.45	2383.28	2136.3	0.092	0.129	chr. 1	T	EPH receptor B2	1809	2108	1830	4342
RP1-74M1.3	12.86	28.2647	21.0128	0.438	0.14	chr. 1			17	25	18	4363
C1orf234	0	2.2612	0	0.633	0.515	chr. 1		chromosome 1 open reading frame 234; Derived by automated computational analysis using gene prediction method: BestRefSeq.	0	2	0	4370
KDM1A	5693.94	7111.41	6776.62	0.345	0.543	chr. 1	R	lysine (K)-specific demethylase 1A	7527	6290	5805	4377
LUZP1	5098.6	6835.54	5853.22	0.244	0.421	chr. 1	Z	leucine zipper protein 1	6740	6046	5014	4394
HTR1D	46.9011	167.327	123.742	0.072	0.002	chr. 1		5-hydroxytryptamine (serotonin) receptor 1D, G protein-coupled	62	148	106	4411
RP5-1057J7.1	0	2.2612	1.1674	0.633	0.515	chr. 1			0	2	1	4414
LINC01355	50.6834	72.3577	71.21	0.545	0.405	chr. 1		long intergenic non-protein coding RNA 1355	67	64	61	4416
HNRNPR	10960.5	9344.32	9226.94	0.469	0.652	chr. 1	R	heterogeneous nuclear ribonucleoprotein R	14489	8265	7904	4419
ZNF436	670.231	644.436	650.229	0.879	0.911	chr. 1		zinc finger protein 436	886	570	557	4438
ZNF436-AS1	63.5434	49.7459	85.2185	0.682	0.571	chr. 1		ZNF436 antisense RNA 1	84	44	73	4443
TCEA3	12.1035	2.2612	5.8369	0.403	0.059	chr. 1	K	transcription elongation factor A (SII), 3	16	2	5	4454
ASAP3	838.167	712.271	698.091	0.536	0.649	chr. 1	U	ArfGAP with SH3 domain, ankyrin repeat and PH domain 3	1108	630	598	4467
E2F2	763.277	457.889	422.59	0.143	0.162	chr. 1	K	E2F transcription factor 2	1009	405	362	4489
RP1-150O5.3	0	1.1306	0	0.668	1	chr. 1			0	1	0	4493
ID3	1410.06	1839.47	1718.38	0.307	0.468	chr. 1		inhibitor of DNA binding 3, dominant negative helix-loop-helix protein	1864	1627	1472	4495
MDS2	1.5129	5.653	5.8369	0.583	0.165	chr. 1		myelodysplastic syndrome 2 translocation associated	2	5	5	4500
RPL11	17634.8	17883.7	18029	0.945	0.976	chr. 1	J	ribosomal protein L11	23312	15818	15444	4508
RP5-886K2.1	2.2694	6.7835	7.0043	0.597	0.237	chr. 1			3	6	6	4517
TCEB3	3529.68	4196.75	3909.54	0.45	0.637	chr. 1	K	transcription elongation factor B (SIII), polypeptide 3 (110kDa, elongin A)	4666	3712	3349	4519
TCEB3-AS1	128.6	96.1001	119.072	0.528	0.462	chr. 1		TCEB3 antisense RNA 1	170	85	102	4527
PITHD1	1512.18	1389.49	1369.33	0.716	0.81	chr. 1	S	PITH (C-terminal proteasome-interacting domain of thioredoxin-like) domain containing 1	1999	1229	1173	4530
LYPLA2	1245.15	1440.37	1365.83	0.548	0.695	chr. 1	R	lysophospholipase II	1646	1274	1170	4537
GALE	559.787	517.81	478.624	0.774	0.828	chr. 1	M	UDP-galactose-4-epimerase	740	458	410	4555
HMGCL	442.534	399.098	393.406	0.721	0.777	chr. 1	E	3-hydroxymethyl-3-methylglutaryl-CoA lyase	585	353	337	4579
FUCA1	1046.95	864.901	825.335	0.462	0.594	chr. 1	G	fucosidase, alpha-L- 1, tissue	1384	765	707	4593
CNR2	18.1553	14.6977	16.3433	0.838	0.735	chr. 1	U	cannabinoid receptor 2 (macrophage)	24	13	14	4596
PNRC2	4000.21	3080.86	3545.32	0.293	0.464	chr. 1	K	proline-rich nuclear receptor coactivator 2	5288	2725	3037	4607
SRSF10	4999.5	4734.91	5420.13	0.797	0.874	chr. 1	R	serine/arginine-rich splicing factor 10	6609	4188	4643	4616
MYOM3	40.8493	184.286	172.772	0.052	0	chr. 1	S	myomesin 3	54	163	148	4646
IL22RA1	120.278	136.801	115.57	0.76	0.747	chr. 1		interleukin 22 receptor, alpha 1	159	121	99	4655
IFNLR1	267.79	266.819	268.497	0.991	0.993	chr. 1		interferon, lambda receptor 1	354	236	230	4658
GRHL3	0.7565	0	1.1674	0.697	1	chr. 1	S	grainyhead-like 3 (Drosophila)	1	0	1	4677
STPG1	568.108	421.71	438.933	0.335	0.416	chr. 1	R	sperm-tail PG-rich repeat containing 1	751	373	376	4693
NIPAL3	1785.27	1425.67	1329.64	0.372	0.529	chr. 1	U	NIPA-like domain containing 3	2360	1261	1139	4711
RCAN3	1306.42	1209.73	1365.83	0.744	0.827	chr. 1		RCAN family member 3	1727	1070	1170	4726
SRRM1	4755.92	4676.12	4548.1	0.935	0.956	chr. 1	R	serine/arginine repetitive matrix 1	6287	4136	3896	4757
CLIC4	23281.8	23143.2	24541.7	0.976	0.98	chr. 1	U	chloride intracellular channel 4	30777	20470	21023	4787
RUNX3	43.1187	23.7424	25.6823	0.457	0.196	chr. 1	K	runt-related transcription factor 3	57	21	22	4796
RP11-84D1.1	0.7565	3.3918	2.3348	0.636	0.412	chr. 1			1	3	2	4807
SYF2	1110.5	1112.5	1219.91	0.994	0.999	chr. 1	A	SYF2 pre-mRNA-splicing factor	1468	984	1045	4820
RSRP1	1478.14	1400.8	1704.37	0.815	0.877	chr. 1	U	arginine/serine-rich protein 1	1954	1239	1460	4827
RP3-465N24.6	2.2694	1.1306	4.6695	0.82	1	chr. 1			3	1	4	4859
RP3-465N24.5	6.8082	3.3918	10.5064	0.709	0.608	chr. 1			9	3	9	4861
RHD	5.2953	11.3059	7.0043	0.612	0.348	chr. 1		Rh blood group, D antigen	7	10	6	4863
SDHDP6	4.5388	0	11.6738	0.53	0.083	chr. 1			6	0	10	4884
TMEM50A	4508.55	4052.03	4395.17	0.624	0.761	chr. 1	S	transmembrane protein 50A	5960	3584	3765	4888
RHCE	6.0518	2.2612	4.6695	0.647	0.411	chr. 1		Rh blood group, CcEe antigens	8	2	4	4896
RP3-469D22.1	0	1.1306	0	0.668	1	chr. 1			0	1	0	4919
TMEM57	1696.76	2185.43	1891.15	0.32	0.49	chr. 1	S	transmembrane protein 57	2243	1933	1620	4921
LDLRAP1	1222.45	1023.18	956.081	0.48	0.619	chr. 1	U	low density lipoprotein receptor adaptor protein 1	1616	905	819	4927
MAN1C1	257.199	149.238	136.583	0.208	0.15	chr. 1	R	mannosidase, alpha, class 1C, member 1	340	132	117	4938
RP1-187B23.1	0.7565	2.2612	2.3348	0.745	1	chr. 1			1	2	2	4951
SEPN1	6587.33	5721.91	5336.08	0.522	0.69	chr. 1	O	selenoprotein N, 1	8708	5061	4571	4953
RP1-317E23.6	0.7565	0	0	0.697	1	chr. 1		Uncharacterized protein {ECO:0000313|Ensembl:ENSP00000457066}	1	0	0	4961
RP1-317E23.3	15.1294	11.3059	10.5064	0.8	0.682	chr. 1			20	10	9	4965
MTFR1L	1453.93	1321.66	1340.15	0.684	0.787	chr. 1	O	mitochondrial fission regulator 1-like	1922	1169	1148	4969
AUNIP	450.855	504.243	528.821	0.692	0.77	chr. 1		aurora kinase A and ninein interacting protein	596	446	453	5012
PAQR7	888.094	1009.62	869.695	0.609	0.732	chr. 1	R	progestin and adipoQ receptor family member VII	1174	893	745	5022
STMN1	22774.2	12542.8	13646.6	0.067	0.098	chr. 1		stathmin 1	30106	11094	11690	5027
PAFAH2	285.945	253.252	316.359	0.711	0.745	chr. 1	I	platelet-activating factor acetylhydrolase 2, 40kDa	378	224	271	5051
EXTL1	11.347	12.4365	17.5106	0.939	1	chr. 1		exostosin-like glycosyltransferase 1	15	11	15	5069
SLC30A2	0	0	1.1674	1	1	chr. 1	P	solute carrier family 30 (zinc transporter), member 2	0	0	1	5075
TRIM63	0.7565	0	0	0.697	1	chr. 1	O	tripartite motif containing 63, E3 ubiquitin protein ligase	1	0	0	5081
PDIK1L	267.033	224.987	273.166	0.617	0.647	chr. 1	T	PDLIM1 interacting kinase 1 like	353	199	234	5087
ZNF593	413.032	470.325	505.474	0.653	0.731	chr. 1	R	zinc finger protein 593	546	416	433	5099
RP11-96L14.7	1.5129	12.4365	3.5021	0.348	0.008	chr. 1			2	11	3	5104
CNKSR1	20.4247	31.6565	22.1802	0.609	0.379	chr. 1	T	connector enhancer of kinase suppressor of Ras 1	27	28	19	5110
RP11-231P20.6	0.7565	0	0	0.697	1	chr. 1			1	0	0	5146
CEP85	1535.63	1384.97	1287.62	0.659	0.77	chr. 1	S	centrosomal protein 85kDa	2030	1225	1103	5148
RP11-231P20.5	0	0	1.1674	1	1	chr. 1			0	0	1	5161
SH3BGRL3	10137.4	7879.08	7621.8	0.294	0.479	chr. 1	O	SH3 domain binding glutamate-rich protein like 3	13401	6969	6529	5163
UBXN11	926.674	965.523	946.742	0.866	0.918	chr. 1	S	UBX domain protein 11	1225	854	811	5170
CD52	0.7565	1.1306	0	0.916	1	chr. 1		CD52 molecule	1	1	0	5199
AIM1L	8.3212	5.653	10.5064	0.804	0.674	chr. 1	S	absent in melanoma 1-like	11	5	9	5204
RP11-569G9.7	0	0	1.1674	1	1	chr. 1			0	0	1	5220
DHDDS	1287.51	1331.83	1317.97	0.884	0.934	chr. 1	I	dehydrodolichyl diphosphate synthase	1702	1178	1129	5246
RP3-476K8.4	1.5129	1.1306	0	0.929	1	chr. 1			2	1	0	5289
RP3-476K8.3	0	1.1306	1.1674	0.668	1	chr. 1		Derived by automated computational analysis using gene prediction method: Gnomon.	0	1	1	5291
HMGN2	23705.5	17377.2	18669.8	0.218	0.384	chr. 1		high mobility group nucleosomal binding domain 2	31337	15370	15993	5293
DPPA2P2	0.7565	0	0	0.697	1	chr. 1			1	0	0	5306
RPS6KA1	1677.85	1349.92	1307.46	0.388	0.543	chr. 1	T	ribosomal protein S6 kinase, 90kDa, polypeptide 1	2218	1194	1120	5308
RP5-968P14.2	15.8858	16.9588	8.1716	0.949	1	chr. 1			21	15	7	5355
ARID1A	5168.19	5176.97	4375.33	0.994	0.997	chr. 1	S	AT rich interactive domain 1A (SWI-like)	6832	4579	3748	5357
PIGV	280.65	244.207	240.48	0.676	0.71	chr. 1	S	phosphatidylinositol glycan anchor biosynthesis, class V	371	216	206	5375
ZDHHC18	1905.54	1754.67	1627.32	0.716	0.814	chr. 1	R	zinc finger, DHHC-type containing 18	2519	1552	1394	5390
SFN	5.2953	9.0447	10.5064	0.729	0.545	chr. 1	T	stratifin	7	8	9	5400
GPN2	1043.93	1231.21	1232.75	0.509	0.656	chr. 1	R	GPN-loop GTPase 2	1380	1089	1056	5403
GPATCH3	454.638	559.642	524.152	0.475	0.577	chr. 1	R	G patch domain containing 3	601	495	449	5414
NUDC	6305.92	6481.67	6307.33	0.895	0.946	chr. 1	R	nudC nuclear distribution protein	8336	5733	5403	5421
NR0B2	0	1.1306	0	0.668	1	chr. 1		nuclear receptor subfamily 0, group B, member 2	0	1	0	5429
TRNP1	435.726	301.867	314.024	0.284	0.317	chr. 1	K	TMF1-regulated nuclear protein 1	576	267	269	5443
FAM46B	319.986	153.76	140.085	0.115	0.052	chr. 1		family with sequence similarity 46, member B	423	136	120	5448
SLC9A1	2241.42	3380.46	2942.96	0.152	0.26	chr. 1	P	solute carrier family 9, subfamily A (NHE1, cation proton antiporter 1), member 1	2963	2990	2521	5454
RP11-40H20.5	0.7565	2.2612	1.1674	0.745	1	chr. 1			1	2	1	5464
WDTC1	3261.89	2739.42	2637.1	0.452	0.623	chr. 1	R	WD and tetratricopeptide repeats 1	4312	2423	2259	5474
TMEM222	917.596	1084.24	1001.61	0.512	0.653	chr. 1	S	transmembrane protein 222	1213	959	858	5488
RP11-4K3__A.5	9.0776	7.9141	5.8369	0.922	1	chr. 1			12	7	5	5511
SYTL1	66.5692	120.973	88.7206	0.275	0.137	chr. 1	R	synaptotagmin-like 1	88	107	76	5513
MAP3K6	893.389	627.477	595.362	0.241	0.329	chr. 1		mitogen-activated protein kinase kinase kinase 6	1181	555	510	5530
FCN3	0.7565	1.1306	0	0.916	1	chr. 1		ficolin (collagen/fibrinogen domain containing) 3	1	1	0	5544
GPR3	86.2374	125.495	135.416	0.438	0.345	chr. 1		G protein-coupled receptor 3	114	111	116	5559
WASF2	6122.86	5681.21	5083.92	0.723	0.829	chr. 1	O	WAS protein family, member 2	8094	5025	4355	5562
AHDC1	1102.93	1426.8	1355.32	0.33	0.483	chr. 1	L	AT hook, DNA binding motif, containing 1	1458	1262	1161	5571
FGR	0.7565	1.1306	0	0.916	1	chr. 1	T	FGR proto-oncogene, Src family tyrosine kinase	1	1	0	5579
RP11-288L9.1	0.7565	0	0	0.697	1	chr. 1			1	0	0	5594
IFI6	542.388	430.755	435.431	0.438	0.524	chr. 1		interferon, alpha-inducible protein 6	717	381	373	5596
RP11-288L9.4	1.5129	1.1306	0	0.929	1	chr. 1			2	1	0	5603
FAM76A	319.986	245.338	301.183	0.439	0.471	chr. 1	S	family with sequence similarity 76, member A	423	217	258	5611
RP3-426I6.2	0.7565	3.3918	1.1674	0.636	0.412	chr. 1			1	3	1	5626
RPEP3	0.7565	0	0	0.697	1	chr. 1			1	0	0	5628
STX12	1410.06	1472.03	1473.23	0.852	0.913	chr. 1	U	syntaxin 12	1864	1302	1262	5630
RP3-426I6.6	0	0	2.3348	1	1	chr. 1		sense_intronic	0	0	2	5642
PPP1R8	2264.11	2215.96	2219.18	0.922	0.947	chr. 1	T	protein phosphatase 1, regulatory subunit 8	2993	1960	1901	5646
SCARNA1	0	0	1.1674	1	1	chr. 1		small Cajal body-specific RNA 1	0	0	1	5656
AL109927.1	6.8082	12.4365	10.5064	0.659	0.383	chr. 1		HCG2032222 {ECO:0000313|EMBL:EAX07737.1}; PRO2047 {ECO:0000313|EMBL:AAF22035.1}	9	11	9	5658
THEMIS2	181.553	150.368	164.6	0.629	0.624	chr. 1	O	thymocyte selection associated family member 2	240	133	141	5661
RPA2	2500.13	2059.93	2111.78	0.419	0.586	chr. 1	L	replication protein A2, 32kDa	3305	1822	1809	5680
SMPDL3B	13.6164	7.9141	5.8369	0.677	0.444	chr. 1	R	sphingomyelin phosphodiesterase, acid-like 3B	18	7	5	5691
XKR8	475.062	452.236	372.393	0.86	0.891	chr. 1	S	XK, Kell blood group complex subunit-related family, member 8	628	400	319	5705
EYA3	1493.27	1526.3	1602.81	0.924	0.96	chr. 1	R	EYA transcriptional coactivator and phosphatase 3	1974	1350	1373	5709
RP11-460I13.6	0	1.1306	2.3348	0.668	1	chr. 1			0	1	2	5723
RN7SL559P	0	1.1306	0	0.668	1	chr. 1		misc_RNA	0	1	0	5725
SPCS2P4	0	55.3989	17.5106	0.651	0	chr. 1			0	49	15	5727
RP5-1053E7.3	0	0	1.1674	1	1	chr. 1			0	0	1	5731
PTAFR	18.9117	27.1342	23.3475	0.687	0.477	chr. 1	T	platelet-activating factor receptor	25	24	20	5735
DNAJC8	5989.72	5692.52	5613.91	0.808	0.881	chr. 1	O	DnaJ (Hsp40) homolog, subfamily C, member 8	7918	5035	4809	5742
ATPIF1	2250.49	2081.42	2340.59	0.726	0.823	chr. 1	K	ATPase inhibitory factor 1	2975	1841	2005	5751
RP5-1092A3.4	11.347	22.6118	23.3475	0.523	0.208	chr. 1			15	20	20	5760
SESN2	650.563	764.279	700.426	0.546	0.665	chr. 1		sestrin 2	860	676	600	5764
MED18	508.347	428.493	423.757	0.556	0.638	chr. 1	K	mediator complex subunit 18	672	379	363	5767
PHACTR4	2468.36	2414.94	2251.87	0.92	0.946	chr. 1	T	phosphatase and actin regulator 4	3263	2136	1929	5775
RCC1	3685.52	3853.05	3328.19	0.835	0.909	chr. 1	DZ	regulator of chromosome condensation 1	4872	3408	2851	5788
SNHG3	1155.88	1414.37	1543.27	0.425	0.584	chr. 1		small nucleolar RNA host gene 3 (non-protein coding)	1528	1251	1322	5811
SNORA73B	3.7823	4.5224	9.339	0.927	1	chr. 1		small nucleolar RNA, H/ACA box 73B	5	4	8	5817
RP4-669K10.8	31.0152	33.9177	65.3731	0.905	0.896	chr. 1		TEC	41	30	56	5821
TRNAU1AP	894.146	639.914	659.567	0.26	0.354	chr. 1	R	tRNA selenocysteine 1 associated protein 1	1182	566	565	5823
SNHG12	434.969	480.5	522.985	0.726	0.795	chr. 1		small nucleolar RNA host gene 12 (non-protein coding)	575	425	448	5835
SNORA61	0	0	1.1674	1	1	chr. 1		small nucleolar RNA, H/ACA box 61	0	0	1	5850
TAF12	495.487	465.803	508.976	0.824	0.862	chr. 1	K	TAF12 RNA polymerase II, TATA box binding protein (TBP)-associated factor, 20kDa	655	412	436	5856
RAB42	62.0304	48.6154	70.0426	0.686	0.591	chr. 1		RAB42, member RAS oncogene family	82	43	60	5863
RP11-442N24__B.1	0.7565	4.5224	2.3348	0.559	0.261	chr. 1			1	4	2	5867
GMEB1	649.807	723.577	692.254	0.681	0.778	chr. 1	K	glucocorticoid modulatory element binding protein 1	859	640	593	5874
YTHDF2	3457.82	3709.46	3516.14	0.745	0.853	chr. 1	S	YTH domain family, member 2	4571	3281	3012	5884
RP1-212P9.2	0	0	1.1674	1	1	chr. 1			0	0	1	5906
RP1-212P9.3	0	2.2612	0	0.633	0.515	chr. 1			0	2	0	5908
EPB41	1486.46	1260.61	1202.4	0.5	0.644	chr. 1	Z	erythrocyte membrane protein band 4.1	1965	1115	1030	5912
TMEM200B	863.887	601.474	626.881	0.235	0.318	chr. 1		transmembrane protein 200B	1142	532	537	5938
RP11-242O24.3	0.7565	0	0	0.697	1	chr. 1			1	0	0	5943
SRSF4	4204.45	4002.29	3793.97	0.816	0.885	chr. 1	R	serine/arginine-rich splicing factor 4	5558	3540	3250	5945
MECR	634.677	739.405	685.25	0.567	0.683	chr. 1	C	mitochondrial trans-2-enoyl-CoA reductase	839	654	587	5960
RP11-467D18.2	0.7565	0	0	0.697	1	chr. 1			1	0	0	5982
PTPRU	74.1339	85.9248	67.7078	0.772	0.722	chr. 1	T	protein tyrosine phosphatase, receptor type, U	98	76	58	5984
MATN1	0	4.5224	4.6695	0.525	0.083	chr. 1	R	matrilin 1, cartilage matrix protein	0	4	4	6026
MATN1-AS1	16.6423	22.6118	15.1759	0.749	0.616	chr. 1		MATN1 antisense RNA 1	22	20	13	6031
LAPTM5	596.097	845.681	825.335	0.248	0.341	chr. 1		lysosomal protein transmembrane 5	788	748	707	6036
RP1-65J11.1	22.6941	11.3059	12.8411	0.523	0.228	chr. 1			30	10	11	6045
SDC3	5038.84	3583.97	3230.13	0.199	0.341	chr. 1	U	syndecan 3	6661	3170	2767	6052
PUM1	3778.56	3992.11	3657.39	0.797	0.886	chr. 1	J	pumilio RNA-binding family member 1	4995	3531	3133	6061
NKAIN1	4.5388	20.3506	11.6738	0.316	0.023	chr. 1	U	Na+/K+ transporting ATPase interacting 1	6	18	10	6111
SNRNP40	2030.36	1935.57	2044.08	0.83	0.889	chr. 1	R	small nuclear ribonucleoprotein 40kDa (U5)	2684	1712	1751	6120
RP11-490K7.4	0.7565	1.1306	1.1674	0.916	1	chr. 1			1	1	1	6130
ZCCHC17	1838.98	1718.5	1684.52	0.764	0.846	chr. 1	J	zinc finger, CCHC domain containing 17	2431	1520	1443	6132
RP11-266K22.2	0.7565	0	0	0.697	1	chr. 1			1	0	0	6151
FABP3	9.0776	7.9141	11.6738	0.922	1	chr. 1	I	fatty acid binding protein 3, muscle and heart (mammary-derived growth inhibitor)	12	7	10	6153
SERINC2	119.522	119.843	130.746	0.995	1	chr. 1	S	serine incorporator 2	158	106	112	6161
RP11-439L8.2	0.7565	0	0	0.697	1	chr. 1			1	0	0	6175
LINC01226	0	0	1.1674	1	1	chr. 1		long intergenic non-protein coding RNA 1226	0	0	1	6189
RP11-73M7.1	1.5129	3.3918	2.3348	0.755	0.714	chr. 1			2	3	2	6194
TINAGL1	223.158	810.633	715.602	0.022	0.001	chr. 1	O	tubulointerstitial nephritis antigen-like 1	295	717	613	6196
HCRTR1	1.5129	2.2612	0	0.886	1	chr. 1	U	hypocretin (orexin) receptor 1	2	2	0	6211
PEF1	1712.64	1597.52	1587.63	0.76	0.842	chr. 1	R	penta-EF-hand domain containing 1	2264	1413	1360	6220
RP11-73M7.6	0.7565	4.5224	1.1674	0.559	0.261	chr. 1			1	4	1	6230
RP11-73M7.9	0.7565	0	0	0.697	1	chr. 1			1	0	0	6255
COL16A1	710.324	1963.83	1575.96	0.026	0.006	chr. 1	O	collagen, type XVI, alpha 1	939	1737	1350	6257
BAI2	1569.67	1569.26	1624.99	0.999	0.994	chr. 1	U	brain-specific angiogenesis inhibitor 2	2075	1388	1392	6280
RP11-84A19.3	6.8082	3.3918	9.339	0.709	0.608	chr. 1			9	3	8	6308
SPOCD1	2558.38	2868.31	2421.14	0.61	0.758	chr. 1	R	SPOC domain containing 1	3382	2537	2074	6310
RP11-84A19.2	29.5023	22.6118	25.6823	0.752	0.638	chr. 1			39	20	22	6333
PTP4A2	9862.08	8703.28	8895.41	0.561	0.722	chr. 1		protein tyrosine phosphatase type IVA, member 2	13037	7698	7620	6337
KHDRBS1	8829.5	8578.91	8728.47	0.888	0.93	chr. 1	A	KH domain containing, RNA binding, signal transduction associated 1	11672	7588	7477	6368
RP11-277A4.4	3.7823	10.1753	9.339	0.556	0.199	chr. 1			5	9	8	6375
TMEM39B	660.397	669.309	605.868	0.959	0.979	chr. 1		transmembrane protein 39B	873	592	519	6377
KPNA6	4597.06	5201.84	4872.63	0.573	0.738	chr. 1	U	karyopherin alpha 6 (importin alpha 7)	6077	4601	4174	6394
TXLNA	6032.08	5389.52	4872.63	0.602	0.748	chr. 1	S	taxilin alpha	7974	4767	4174	6404
CCDC28B	209.542	244.207	257.99	0.661	0.692	chr. 1		coiled-coil domain containing 28B	277	216	221	6409
RP4-622L5.7	3.7823	1.1306	2.3348	0.671	0.412	chr. 1			5	1	2	6419
IQCC	394.877	322.218	338.539	0.517	0.578	chr. 1	O	IQ motif containing C	522	285	290	6422
DCDC2B	3.0259	0	1.1674	0.596	0.273	chr. 1		doublecortin domain containing 2B	4	0	1	6428
TMEM234	220.889	255.513	270.831	0.671	0.705	chr. 1	S	transmembrane protein 234	292	226	232	6432
EIF3I	8292.41	9548.96	9337.84	0.518	0.701	chr. 1	J	eukaryotic translation initiation factor 3, subunit I	10962	8446	7999	6453
MTMR9LP	69.5951	82.533	99.227	0.744	0.686	chr. 1		myotubularin related protein 9-like, pseudogene; Derived by automated computational analysis using gene prediction method: BestRefSeq.	92	73	85	6462
FAM167B	54.4657	47.4848	44.3603	0.824	0.755	chr. 1		family with sequence similarity 167, member B	72	42	38	6467
HDAC1	4042.57	4315.46	4092.82	0.76	0.863	chr. 1	BQ	histone deacetylase 1	5344	3817	3506	6499
MARCKSL1	2825.41	4663.68	4973.02	0.103	0.169	chr. 1		MARCKS-like 1	3735	4125	4260	6512
TSSK3	25.7199	39.5706	19.8454	0.579	0.388	chr. 1	T	testis-specific serine kinase 3	34	35	17	6517
FAM229A	109.688	172.98	163.433	0.317	0.246	chr. 1		family with sequence similarity 229, member A	145	153	140	6524
BSDC1	2802.72	3435.86	3388.89	0.391	0.578	chr. 1	R	BSD domain containing 1	3705	3039	2903	6531
RP1-27O5.3	39.3364	11.3059	14.0085	0.247	0.015	chr. 1	R		52	10	12	6566
ZBTB8B	48.414	27.1342	49.0298	0.446	0.203	chr. 1	R	zinc finger and BTB domain containing 8B	64	24	42	6569
ZBTB8A	339.654	361.789	324.531	0.834	0.874	chr. 1	R	zinc finger and BTB domain containing 8A	449	320	278	6572
ZBTB8OS	431.187	492.937	452.942	0.64	0.725	chr. 1	S	zinc finger and BTB domain containing 8 opposite strand	570	436	388	6577
RBBP4	9962.69	8266.87	8751.82	0.409	0.598	chr. 1	K	retinoblastoma binding protein 4	13170	7312	7497	6606
SYNC	463.715	378.748	322.196	0.503	0.58	chr. 1	Z	syncoilin, intermediate filament protein	613	335	276	6640
RP11-114B7.6	0.7565	1.1306	0	0.916	1	chr. 1			1	1	0	6649
KIAA1522	3568.26	6208.07	6004.98	0.083	0.128	chr. 1		KIAA1522	4717	5491	5144	6651
YARS	4431.39	6565.33	5913.93	0.156	0.28	chr. 1	J	tyrosyl-tRNA synthetase	5858	5807	5066	6661
S100PBP	1667.26	1772.76	1815.27	0.787	0.873	chr. 1	R	S100P binding protein	2204	1568	1555	6674
FNDC5	15.1294	21.4812	23.3475	0.724	0.523	chr. 1		fibronectin type III domain containing 5	20	19	20	6699
HPCA	11.347	21.4812	11.6738	0.556	0.243	chr. 1	DTZ	hippocalcin	15	19	10	6708
TMEM54	1133.19	908.994	985.265	0.402	0.539	chr. 1		transmembrane protein 54	1498	804	844	6715
RNF19B	1216.4	2174.12	1909.83	0.086	0.112	chr. 1	O	ring finger protein 19B	1608	1923	1636	6724
FKSG48	0	0	1.1674	1	1	chr. 1			0	0	1	6731
RP4-803A2.1	0	1.1306	1.1674	0.668	1	chr. 1			0	1	1	6734
RP4-803A2.2	0	2.2612	0	0.633	0.515	chr. 1			0	2	0	6736
RP1-117O3.2	0.7565	3.3918	1.1674	0.636	0.412	chr. 1			1	3	1	6738
AK2	5520.71	6261.2	6132.23	0.564	0.733	chr. 1	F	adenylate kinase 2	7298	5538	5253	6740
AZIN2	257.956	1224.43	1257.26	0.293	0	chr. 1	E	antizyme inhibitor 2	341	1083	1077	6763
RP11-131M11.2	9.0776	19.22	14.0085	0.525	0.238	chr. 1		TEC	12	17	12	6787
TRIM62	622.574	937.259	872.03	0.192	0.266	chr. 1	R	tripartite motif containing 62	823	829	747	6789
RP11-131M11.3	21.1811	30.5259	18.678	0.668	0.472	chr. 1		TEC	28	27	16	6796
ZNF362	627.869	893.166	854.519	0.242	0.339	chr. 1	R	zinc finger protein 362	830	790	732	6798
RP11-415J8.3	9.0776	5.653	8.1716	0.758	0.545	chr. 1			12	5	7	6812
PHC2	4188.57	4316.59	4204.89	0.887	0.941	chr. 1	R	polyhomeotic homolog 2 (Drosophila)	5537	3818	3602	6819
RN7SKP16	0.7565	2.2612	2.3348	0.745	1	chr. 1		misc_RNA	1	2	2	6838
ZSCAN20	226.941	265.688	215.965	0.644	0.684	chr. 1		zinc finger and SCAN domain containing 20	300	235	185	6846
RP4-580O19.2	0.7565	0	0	0.697	1	chr. 1			1	0	0	6852
CSMD2	644.511	218.204	222.969	0.036	0.004	chr. 1		CUB and Sushi multiple domains 2	852	193	191	6854
C1orf94	6.8082	3.3918	1.1674	0.709	0.608	chr. 1	S	chromosome 1 open reading frame 94	9	3	1	6890
SMIM12	1345.76	1448.29	1347.15	0.753	0.847	chr. 1	S	small integral membrane protein 12	1779	1281	1154	6901
GJB5	3.0259	0	1.1674	0.596	0.273	chr. 1		gap junction protein, beta 5, 31.1kDa	4	0	1	6914
GJB4	0	1.1306	0	0.668	1	chr. 1	D	gap junction protein, beta 4, 30.3kDa	0	1	0	6917
GJB3	1.5129	1.1306	0	0.929	1	chr. 1		gap junction protein, beta 3, 31kDa	2	1	0	6924
GJA4	1.5129	0	0	0.677	0.515	chr. 1		gap junction protein, alpha 4, 37kDa	2	0	0	6929
RP5-997D16.2	28.7458	26.0036	18.678	0.902	0.879	chr. 1			38	23	16	6934
DLGAP3	82.4551	61.0518	67.7078	0.584	0.47	chr. 1	U	discs, large (Drosophila) homolog-associated protein 3	109	54	58	6936
RP11-244H3.1	24.207	38.44	21.0128	0.561	0.334	chr. 1		sense_overlapping	32	34	18	6942
RP11-244H3.4	187.604	154.891	198.454	0.62	0.613	chr. 1		Zinc finger MYM-type protein 6 {ECO:0000313|Ensembl:ENSP00000391337}	248	137	170	6945
ZMYM6NB	167.18	238.554	261.492	0.364	0.354	chr. 1		ZMYM6 neighbor	221	211	224	6948
ZMYM6	415.301	407.012	405.079	0.944	0.951	chr. 1	R	zinc finger, MYM-type 6	549	360	347	6951
ZMYM1	530.284	475.978	546.332	0.698	0.766	chr. 1	R	zinc finger, MYM-type 1	701	421	468	6967
SFPQ	10186.6	10032.9	9559.64	0.94	0.96	chr. 1	K	splicing factor proline/glutamine-rich	13466	8874	8189	6984
ZMYM4	3317.87	2988.15	2847.23	0.635	0.766	chr. 1	R	zinc finger, MYM-type 4	4386	2643	2439	7000
RPL5P4	1.5129	0	0	0.677	0.515	chr. 1			2	0	0	7014
ZMYM4-AS1	0	0	1.1674	1	1	chr. 1		ZMYM4 antisense RNA 1	0	0	1	7016
KIAA0319L	2086.34	2046.37	1956.52	0.93	0.951	chr. 1	S	KIAA0319-like	2758	1810	1676	7020
NCDN	1391.9	1787.46	1641.33	0.331	0.495	chr. 1	S	neurochondrin	1840	1581	1406	7053
RP4-728D4.2	6.8082	6.7835	3.5021	0.998	1	chr. 1			9	6	3	7065
TFAP2E	14.3729	29.3953	25.6823	0.462	0.155	chr. 1	K	transcription factor AP-2 epsilon (activating enhancer binding protein 2 epsilon)	19	26	22	7068
PSMB2	6411.07	7513.9	7303.11	0.475	0.666	chr. 1	O	proteasome (prosome, macropain) subunit, beta type, 2	8475	6646	6256	7071
C1orf216	807.152	706.618	678.245	0.609	0.711	chr. 1		chromosome 1 open reading frame 216	1067	625	581	7076
CLSPN	4576.64	4291.72	3683.07	0.762	0.852	chr. 1	S	claspin	6050	3796	3155	7081
RP11-435D7.3	0	2.2612	4.6695	0.633	0.515	chr. 1			0	2	4	7092
AGO4	746.635	707.749	717.936	0.833	0.877	chr. 1		argonaute RISC catalytic component 4	987	626	615	7094
AGO1	2479.7	2615.05	2520.37	0.808	0.89	chr. 1		argonaute RISC catalytic component 1	3278	2313	2159	7099
RP4-789D17.5	0.7565	2.2612	0	0.745	1	chr. 1			1	2	0	7110
AGO3	625.6	841.159	812.494	0.307	0.421	chr. 1		argonaute RISC catalytic component 3	827	744	696	7112
TEKT2	0.7565	1.1306	0	0.916	1	chr. 1	S	tektin 2 (testicular)	1	1	0	7130
ADPRHL2	1427.46	1496.9	1417.19	0.836	0.903	chr. 1	O	ADP-ribosylhydrolase like 2	1887	1324	1214	7137
COL8A2	9.0776	37.3095	40.8582	0.222	0.004	chr. 1		collagen, type VIII, alpha 2	12	33	35	7140
TRAPPC3	1968.33	2058.8	2021.9	0.84	0.909	chr. 1	U	trafficking protein particle complex 3	2602	1821	1732	7149
MAP7D1	10084.5	11327.4	11540.7	0.586	0.753	chr. 1	Z	MAP7 domain containing 1	13331	10019	9886	7167
THRAP3	8837.82	8773.37	7667.33	0.971	0.977	chr. 1	K	thyroid hormone receptor associated protein 3	11683	7760	6568	7190
SH3D21	61.274	49.7459	59.5362	0.728	0.649	chr. 1	S	SH3 domain containing 21	81	44	51	7202
EVA1B	431.187	435.277	514.813	0.974	0.991	chr. 1		eva-1 homolog B (C. elegans)	570	385	441	7214
RP11-268J15.5	31.0152	40.7012	39.6908	0.709	0.541	chr. 1			41	36	34	7218
STK40	1228.51	996.049	988.768	0.416	0.558	chr. 1	T	serine/threonine kinase 40	1624	881	847	7220
LSM10	755.712	708.88	724.941	0.801	0.856	chr. 1	K	LSM10, U7 small nuclear RNA associated	999	627	621	7233
OSCP1	131.625	178.633	162.265	0.462	0.425	chr. 1	R	organic solute carrier partner 1	174	158	139	7240
MRPS15	2096.93	2296.23	2243.7	0.686	0.809	chr. 1		mitochondrial ribosomal protein S15	2772	2031	1922	7262
LINC01137	136.164	248.73	242.814	0.182	0.113	chr. 1		long intergenic non-protein coding RNA 1137	180	220	208	7312
ZC3H12A	1416.87	1735.45	1756.9	0.414	0.581	chr. 1	R	zinc finger CCCH-type containing 12A	1873	1535	1505	7314
MEAF6	1682.39	1543.25	1582.96	0.707	0.806	chr. 1	K	MYST/Esa1-associated factor 6	2224	1365	1356	7322
SNIP1	897.928	938.389	938.57	0.857	0.912	chr. 1	T	Smad nuclear interacting protein 1	1187	830	804	7339
FTH1P1	3.0259	1.1306	7.0043	0.737	0.647	chr. 1		ferritin, heavy polypeptide 1 pseudogene; Derived by automated computational analysis using gene prediction method: Curated Genomic.	4	1	6	7344
DNALI1	5.2953	7.9141	4.6695	0.8	0.826	chr. 1	Z	dynein, axonemal, light intermediate chain 1	7	7	4	7348
GNL2	2586.37	3180.35	3057.36	0.387	0.573	chr. 1	R	guanine nucleotide binding protein-like 2 (nucleolar)	3419	2813	2619	7355
C1orf109	763.277	985.874	897.712	0.352	0.487	chr. 1	S	chromosome 1 open reading frame 109	1009	872	769	7376
CDCA8	4595.55	3492.39	3280.33	0.272	0.442	chr. 1	D	cell division cycle associated 8	6075	3089	2810	7400
EPHA10	9.8341	7.9141	11.6738	0.875	0.863	chr. 1		EPH receptor A10	13	7	10	7405
MANEAL	484.896	408.143	378.23	0.557	0.637	chr. 1	S	mannosidase, endo-alpha-like	641	361	324	7431
YRDC	473.549	732.622	672.409	0.187	0.237	chr. 1	J	yrdC N(6)-threonylcarbamoyltransferase domain containing	626	648	576	7444
C1orf122	692.925	899.949	898.88	0.35	0.479	chr. 1		chromosome 1 open reading frame 122	916	796	770	7447
MTF1	1354.84	1574.91	1431.2	0.532	0.684	chr. 1	R	metal-regulatory transcription factor 1	1791	1393	1226	7455
INPP5B	838.924	801.588	759.962	0.854	0.896	chr. 1		inositol polyphosphate-5-phosphatase, 75kDa	1109	709	651	7461
SF3A3	4478.29	4913.54	4542.26	0.667	0.804	chr. 1	A	splicing factor 3a, subunit 3, 60kDa	5920	4346	3891	7487
FHL3	978.87	2414.94	2373.28	0.033	0.014	chr. 1		four and a half LIM domains 3	1294	2136	2033	7499
UTP11L	1540.17	1796.51	1786.09	0.518	0.677	chr. 1	S	UTP11-like, U3 small nucleolar ribonucleoprotein (yeast)	2036	1589	1530	7506
POU3F1	3.7823	2.2612	3.5021	0.824	1	chr. 1	K	POU class 3 homeobox 1	5	2	3	7512
RP5-884C9.2	2.2694	0	1.1674	0.64	0.273	chr. 1			3	0	1	7515
LINC01343	0.7565	0	0	0.697	1	chr. 1		long intergenic non-protein coding RNA 1343	1	0	0	7522
RRAGC	2282.27	1668.75	1599.31	0.242	0.383	chr. 1	R	Ras-related GTP binding C	3017	1476	1370	7532
RP5-864K19.4	14.3729	10.1753	3.5021	0.773	0.575	chr. 1			19	9	3	7541
MYCBP	1252.71	1158.85	1319.14	0.742	0.825	chr. 1	K	MYC binding protein	1656	1025	1130	7545
GJA9-MYCBP	1.5129	15.8283	5.8369	0.293	0.003	chr. 1		GJA9-MYCBP readthrough	2	14	5	7552
GJA9	0	2.2612	4.6695	0.633	0.515	chr. 1		gap junction protein, alpha 9, 59kDa	0	2	4	7559
RHBDL2	167.18	115.32	123.742	0.398	0.337	chr. 1	R	rhomboid, veinlet-like 2 (Drosophila)	221	102	106	7564
AKIRIN1	2211.91	2326.75	2437.48	0.819	0.896	chr. 1	O	akirin 1	2924	2058	2088	7577
NDUFS5	3308.79	3518.39	3471.78	0.776	0.872	chr. 1		NADH dehydrogenase (ubiquinone) Fe-S protein 5, 15kDa (NADH-coenzyme Q reductase)	4374	3112	2974	7586
MACF1	13551.4	11463	9384.54	0.449	0.636	chr. 1	Z	microtubule-actin crosslinking factor 1	17914	10139	8039	7591
RP11-416A14.1	0	1.1306	1.1674	0.668	1	chr. 1		sense_intronic	0	1	1	7648
BMP8A	3.0259	1.1306	0	0.737	0.647	chr. 1		bone morphogenetic protein 8a	4	1	0	7654
OXCT2P1	17.3988	13.5671	0	0.816	0.723	chr. 1			23	12	0	7657
PPIEL	8.3212	10.1753	7.0043	0.881	0.863	chr. 1		peptidylprolyl isomerase E-like pseudogene; Derived by automated computational analysis using gene prediction method: BestRefSeq.	11	9	6	7659
PABPC4	4106.11	4816.31	4587.79	0.479	0.664	chr. 1	R	poly(A) binding protein, cytoplasmic 4 (inducible form)	5428	4260	3930	7669
HEYL	42.3622	82.533	71.21	0.299	0.111	chr. 1		hes-related family bHLH transcription factor with YRPW motif-like	56	73	61	7711
NT5C1A	3.0259	5.653	1.1674	0.75	0.561	chr. 1	F	5'-nucleotidase, cytosolic IA	4	5	1	7716
HPCAL4	5.2953	15.8283	15.1759	0.447	0.065	chr. 1	DTZ	hippocalcin like 4	7	14	13	7719
PPIE	1251.96	1244.78	1288.78	0.98	0.982	chr. 1	R	peptidylprolyl isomerase E (cyclophilin E)	1655	1101	1104	7726
BMP8B	178.527	113.059	95.7248	0.312	0.228	chr. 1		bone morphogenetic protein 8b	236	100	82	7756
OXCT2	102.88	66.7048	87.5532	0.418	0.271	chr. 1	I	3-oxoacid CoA transferase 2	136	59	75	7761
RP1-118J21.25	7.5647	3.3918	5.8369	0.663	0.464	chr. 1			10	3	5	7764
TRIT1	715.619	872.815	924.562	0.459	0.593	chr. 1	J	tRNA isopentenyltransferase 1	946	772	792	7768
MYCL	126.33	92.7083	106.231	0.509	0.425	chr. 1	R	v-myc avian myelocytomatosis viral oncogene lung carcinoma derived homolog	167	82	91	7797
RP1-118J21.5	0.7565	9.0447	2.3348	0.39	0.044	chr. 1			1	8	2	7806
MFSD2A	342.68	427.363	401.577	0.478	0.558	chr. 1	G	major facilitator superfamily domain containing 2A	453	378	344	7810
RP3-342P20.2	1.5129	2.2612	4.6695	0.886	1	chr. 1			2	2	4	7825
CAP1	16747.5	21397.5	19405.3	0.301	0.501	chr. 1	R	CAP, adenylate cyclase-associated protein 1 (yeast)	22139	18926	16623	7827
PPT1	3532.71	3877.92	3663.23	0.669	0.803	chr. 1	R	palmitoyl-protein thioesterase 1	4670	3430	3138	7863
RLF	1229.26	1424.54	1395.01	0.544	0.691	chr. 1		rearranged L-myc fusion	1625	1260	1195	7885
TMCO2	0.7565	0	0	0.697	1	chr. 1		transmembrane and coiled-coil domains 2	1	0	0	7890
RP1-39G22.7	89.2633	93.8389	107.399	0.917	0.938	chr. 1			118	83	92	7894
ZMPSTE24	2248.22	2550.61	2602.08	0.579	0.734	chr. 1	O	zinc metallopeptidase STE24	2972	2256	2229	7896
RP1-39G22.4	0	0	1.1674	1	1	chr. 1			0	0	1	7902
COL9A2	21.1811	18.0894	12.8411	0.868	0.844	chr. 1		collagen, type IX, alpha 2	28	16	11	7904
SMAP2	1828.38	1559.08	1542.1	0.504	0.654	chr. 1	U	small ArfGAP2	2417	1379	1321	7922
ZFP69B	171.718	180.894	226.471	0.889	0.911	chr. 1		ZFP69 zinc finger protein B	227	160	194	7936
RP1-228H13.5	145.242	124.365	138.918	0.709	0.689	chr. 1		sense_overlapping	192	110	119	7944
RP11-656D10.7	1.5129	2.2612	7.0043	0.886	1	chr. 1		TEC	2	2	6	7946
ZFP69	189.874	175.241	255.655	0.828	0.828	chr. 1		ZFP69 zinc finger protein	251	155	219	7948
RP11-656D10.3	9.0776	6.7835	8.1716	0.842	0.699	chr. 1			12	6	7	7954
EXO5	661.91	581.123	574.349	0.628	0.719	chr. 1	L	exonuclease 5	875	514	492	7956
RP11-656D10.6	10.5906	0	4.6695	0.387	0.002	chr. 1			14	0	4	7978
ZNF684	127.843	149.238	145.922	0.707	0.697	chr. 1		zinc finger protein 684	169	132	125	7980
RIMS3	764.79	719.055	678.245	0.808	0.861	chr. 1		regulating synaptic membrane exocytosis 3	1011	636	581	7994
NFYC-AS1	27.9893	30.5259	57.2014	0.912	0.885	chr. 1		NFYC antisense RNA 1	37	27	49	8001
NFYC	946.342	1067.28	1014.45	0.627	0.748	chr. 1	K	nuclear transcription factor Y, gamma	1251	944	869	8003
KCNQ4	3.7823	2.2612	3.5021	0.824	1	chr. 1	P	potassium voltage-gated channel, KQT-like subfamily, member 4	5	2	3	8052
CITED4	72.621	81.4024	75.8795	0.825	0.807	chr. 1		Cbp/p300-interacting transactivator, with Glu/Asp- rich carboxy-terminal domain, 4	96	72	65	8062
CTPS1	4031.22	4951.98	4479.22	0.38	0.574	chr. 1	F	CTP synthase 1	5329	4380	3837	8073
SLFNL1	20.4247	41.8318	35.0213	0.396	0.124	chr. 1	Z	schlafen-like 1	27	37	30	8088
SCMH1	1397.95	1700.41	1677.52	0.428	0.595	chr. 1	R	sex comb on midleg homolog 1 (Drosophila)	1848	1504	1437	8099
FOXO6	25.7199	19.22	24.5149	0.747	0.594	chr. 1	K	forkhead box O6	34	17	21	8137
HIVEP3	909.275	1336.36	1107.84	0.194	0.293	chr. 1	R	human immunodeficiency virus type I enhancer binding protein 3	1202	1182	949	8153
RP11-486B10.4	0	2.2612	0	0.633	0.515	chr. 1			0	2	0	8166
FOXJ3	3132.54	3443.78	3414.58	0.666	0.8	chr. 1	K	forkhead box J3	4141	3046	2925	8180
RP11-223A3.1	0.7565	1.1306	5.8369	0.916	1	chr. 1		sense_overlapping	1	1	5	8199
RIMKLA	235.262	153.76	135.416	0.3	0.257	chr. 1	HJ	ribosomal modification protein rimK-like family member A	311	136	116	8201
ZMYND12	7.5647	2.2612	9.339	0.564	0.299	chr. 1	R	zinc finger, MYND-type containing 12	10	2	8	8208
PPCS	1060.57	1000.57	1023.79	0.808	0.868	chr. 1	H	phosphopantothenoylcysteine synthetase	1402	885	877	8216
CCDC30	78.6727	61.0518	80.549	0.644	0.545	chr. 1		coiled-coil domain containing 30	104	54	69	8229
PPIH	1184.63	1209.73	1270.11	0.929	0.962	chr. 1	O	peptidylprolyl isomerase H (cyclophilin H)	1566	1070	1088	8259
RP5-994D16.3	2.2694	2.2612	4.6695	0.999	1	chr. 1			3	2	4	8272
YBX1	32242.2	30478.4	30203.5	0.783	0.869	chr. 1	K	Y box binding protein 1	42622	26958	25873	8274
CLDN19	0	0	1.1674	1	1	chr. 1	U	claudin 19	0	0	1	8284
LEPRE1	1719.45	3187.13	2946.46	0.071	0.091	chr. 1	O	leucine proline-enriched proteoglycan (leprecan) 1	2273	2819	2524	8291
C1orf50	158.858	218.204	191.45	0.419	0.411	chr. 1	S	chromosome 1 open reading frame 50	210	193	164	8312
RP5-994D16.9	9.8341	7.9141	12.8411	0.875	0.863	chr. 1			13	7	11	8321
RP5-994D16.11	0	1.1306	0	0.668	1	chr. 1			0	1	0	8323
CCDC23	288.971	230.64	269.664	0.513	0.543	chr. 1	R	coiled-coil domain containing 23	382	204	231	8328
ERMAP	551.466	491.806	491.465	0.679	0.752	chr. 1		erythroblast membrane-associated protein (Scianna blood group)	729	435	421	8334
RP11-342M1.3	8.3212	9.0447	11.6738	0.952	1	chr. 1			11	8	10	8343
ZNF691	231.479	253.252	217.132	0.79	0.828	chr. 1		zinc finger protein 691	306	224	186	8348
SLC2A1	2954.01	4988.16	4238.74	0.094	0.15	chr. 1	G	solute carrier family 2 (facilitated glucose transporter), member 1	3905	4412	3631	8369
SLC2A1-AS1	8.3212	9.0447	3.5021	0.952	1	chr. 1		SLC2A1 antisense RNA 1	11	8	3	8380
FAM183A	3.0259	6.7835	7.0043	0.671	0.411	chr. 1	S	family with sequence similarity 183, member A	4	6	6	8389
EBNA1BP2	3515.31	4332.42	4090.49	0.376	0.568	chr. 1		EBNA1 binding protein 2	4647	3832	3504	8400
CFAP57	96.828	89.3166	77.0468	0.865	0.858	chr. 1		cilia and flagella associated protein 57	128	79	66	8412
C1orf210	0.7565	1.1306	1.1674	0.916	1	chr. 1		chromosome 1 open reading frame 210	1	1	1	8438
TIE1	1264.06	1243.65	1082.16	0.944	0.959	chr. 1		tyrosine kinase with immunoglobulin-like and EGF- like domains 1	1671	1100	927	8443
RP1-92O14.3	8.3212	3.3918	8.1716	0.621	0.352	chr. 1			11	3	7	8463
CDC20	6557.83	5967.25	5689.79	0.658	0.787	chr. 1	D	cell division cycle 20	8669	5278	4874	8465
ELOVL1	4057.7	3838.35	3662.06	0.794	0.871	chr. 1	I	ELOVL fatty acid elongase 1	5364	3395	3137	8472
MED8	1515.96	1848.51	1735.89	0.42	0.59	chr. 1	K	mediator complex subunit 8	2004	1635	1487	8494
RP1-92O14.6	12.1035	15.8283	8.1716	0.81	0.697	chr. 1			16	14	7	8503
SZT2	1466.79	1699.28	1519.92	0.537	0.691	chr. 1	S	seizure threshold 2 homolog (mouse)	1939	1503	1302	8505
SZT2-AS1	8.3212	19.22	12.8411	0.491	0.177	chr. 1		SZT2 antisense RNA 1	11	17	11	8518
HYI	1127.89	1170.16	1020.29	0.876	0.927	chr. 1	G	hydroxypyruvate isomerase (putative)	1491	1035	874	8522
HYI-AS1	0	1.1306	0	0.668	1	chr. 1		HYI antisense RNA 1	0	1	0	8545
PTPRF	16026.5	17353.4	14502.3	0.702	0.832	chr. 1	T	protein tyrosine phosphatase, receptor type, F	21186	15349	12423	8547
KDM4A	3016.04	3478.82	3035.18	0.528	0.699	chr. 1	R	lysine (K)-specific demethylase 4A	3987	3077	2600	8572
KDM4A-AS1	26.4764	21.4812	21.0128	0.81	0.672	chr. 1		KDM4A antisense RNA 1	35	19	18	8579
ST3GAL3	358.566	252.121	255.655	0.319	0.341	chr. 1	S	ST3 beta-galactoside alpha-2,3-sialyltransferase 3	474	223	219	8585
ARTN	6.8082	5.653	5.8369	0.908	1	chr. 1		artemin	9	5	5	8669
RP11-7O11.3	0.7565	3.3918	3.5021	0.636	0.412	chr. 1			1	3	3	8692
IPO13	1398.71	1664.23	1505.92	0.475	0.638	chr. 1	U	importin 13	1849	1472	1290	8696
DPH2	835.898	1147.55	1049.47	0.265	0.388	chr. 1	J	DPH2 homolog (S. cerevisiae)	1105	1015	899	8706
ATP6V0B	1627.92	2107.42	2119.96	0.314	0.481	chr. 1	C	ATPase, H+ transporting, lysosomal 21kDa, V0 subunit b	2152	1864	1816	8733
B4GALT2	2199.05	2357.28	2275.22	0.754	0.855	chr. 1		UDP-Gal:betaGlcNAc beta 1,4- galactosyltransferase, polypeptide 2	2907	2085	1949	8755
CCDC24	233.749	205.767	218.299	0.716	0.733	chr. 1		coiled-coil domain containing 24	309	182	187	8768
SLC6A9	2.2694	1.1306	3.5021	0.82	1	chr. 1	P	solute carrier family 6 (neurotransmitter transporter, glycine), member 9	3	1	3	8787
RP5-1198O20.4	10.5906	4.5224	2.3348	0.597	0.239	chr. 1			14	4	2	8807
KRT8P47	0	1.1306	1.1674	0.668	1	chr. 1			0	1	1	8823
KLF17	6.8082	2.2612	4.6695	0.603	0.299	chr. 1	R	Kruppel-like factor 17	9	2	4	8827
RP11-570P14.1	0.7565	0	0	0.697	1	chr. 1			1	0	0	8831
DMAP1	1112.01	1136.24	1205.9	0.928	0.961	chr. 1	K	DNA methyltransferase 1 associated protein 1	1470	1005	1033	8845
ERI3	1592.37	1799.9	1805.93	0.6	0.742	chr. 1	R	ERI1 exoribonuclease family member 3	2105	1592	1547	8869
ERI3-IT1	0	3.3918	0	0.571	0.273	chr. 1		ERI3 intronic transcript 1 (non-protein coding)	0	3	0	8884
RNF220	2115.84	2042.98	2158.48	0.874	0.917	chr. 1	O	ring finger protein 220	2797	1807	1849	8890
TMEM53	323.012	287.17	289.509	0.71	0.748	chr. 1	S	transmembrane protein 53	427	254	248	8920
C1orf228	6.8082	3.3918	2.3348	0.709	0.608	chr. 1	S	chromosome 1 open reading frame 228	9	3	2	8936
KIF2C	5547.94	5067.3	4838.77	0.672	0.795	chr. 1	Z	kinesin family member 2C	7334	4482	4145	8969
RP11-269F19.2	4.5388	3.3918	7.0043	0.884	1	chr. 1			6	3	6	8983
RPS8	17995.6	18361.9	18788.9	0.922	0.962	chr. 1	J	ribosomal protein S8	23789	16241	16095	8986
RPS15AP11	0	1.1306	0	0.668	1	chr. 1			0	1	0	9005
BEST4	0.7565	5.653	1.1674	0.501	0.165	chr. 1		bestrophin 4	1	5	1	9007
PLK3	310.152	725.838	808.992	0.055	0.022	chr. 1	T	polo-like kinase 3	410	642	693	9010
TCTEX1D4	1.5129	2.2612	8.1716	0.886	1	chr. 1		Tctex1 domain containing 4	2	2	7	9019
BTBD19	113.47	293.953	307.02	0.076	0.013	chr. 1		BTB (POZ) domain containing 19	150	260	263	9022
PTCH2	25.7199	40.7012	47.8624	0.554	0.33	chr. 1	U	patched 2	34	36	41	9035
EIF2B3	888.851	923.692	883.704	0.875	0.924	chr. 1	M	eukaryotic translation initiation factor 2B, subunit 3 gamma, 58kDa	1175	817	757	9046
MRPS17P1	3.0259	2.2612	1.1674	0.904	1	chr. 1			4	2	1	9070
HECTD3	2874.58	2843.43	2739.83	0.959	0.97	chr. 1	O	HECT domain containing E3 ubiquitin protein ligase 3	3800	2515	2347	9072
UROD	2678.66	2757.51	2773.69	0.894	0.943	chr. 1	H	uroporphyrinogen decarboxylase	3541	2439	2376	9082
ZSWIM5	6.8082	3.3918	8.1716	0.709	0.608	chr. 1	R	zinc finger, SWIM-type containing 5	9	3	7	9106
HPDL	3.7823	2.2612	3.5021	0.824	1	chr. 1	E	4-hydroxyphenylpyruvate dioxygenase-like	5	2	3	9114
MUTYH	239.801	222.726	245.149	0.828	0.846	chr. 1	L	mutY homolog	317	197	210	9117
TOE1	678.552	721.316	700.426	0.812	0.876	chr. 1	R	target of EGR1, member 1 (nuclear)	897	638	600	9183
TESK2	248.878	223.857	197.287	0.755	0.776	chr. 1		testis-specific kinase 2	329	198	169	9190
RP11-291L19.1	3.0259	1.1306	7.0043	0.737	0.647	chr. 1			4	1	6	9197
MMACHC	346.463	321.087	370.058	0.803	0.838	chr. 1	S	methylmalonic aciduria (cobalamin deficiency) cblC type, with homocystinuria	458	284	317	9199
PRDX1	13131.5	15440.5	15270.4	0.462	0.659	chr. 1	O	peroxiredoxin 1	17359	13657	13081	9205
AKR1A1	2168.04	2691.93	2695.47	0.373	0.555	chr. 1	R	aldo-keto reductase family 1, member A1 (aldehyde reductase)	2866	2381	2309	9219
NASP	9632.87	9682.37	9216.43	0.981	0.996	chr. 1	S	nuclear autoantigenic sperm protein (histone- binding)	12734	8564	7895	9240
CCDC17	15.1294	19.22	22.1802	0.813	0.658	chr. 1	S	coiled-coil domain containing 17	20	17	19	9283
GPBP1L1	2707.4	2835.52	2844.9	0.832	0.905	chr. 1	R	GC-rich promoter binding protein 1-like 1	3579	2508	2437	9298
RPS15AP10	1.5129	0	2.3348	0.677	0.515	chr. 1			2	0	2	9315
RP11-767N6.2	11.347	6.7835	4.6695	0.714	0.603	chr. 1			15	6	4	9317
TMEM69	588.533	732.622	733.112	0.433	0.554	chr. 1		transmembrane protein 69	778	648	628	9319
IPP	276.111	241.946	217.132	0.692	0.72	chr. 1	S	intracisternal A particle-promoted polypeptide	365	214	186	9323
RP11-767N6.7	7.5647	5.653	12.8411	0.854	0.826	chr. 1		sense_intronic	10	5	11	9330
MAST2	4752.14	4426.26	4195.55	0.739	0.837	chr. 1	T	microtubule associated serine/threonine kinase 2	6282	3915	3594	9334
TMA16P2	0.7565	1.1306	0	0.916	1	chr. 1			1	1	0	9348
PIK3R3	1042.41	748.45	717.936	0.254	0.358	chr. 1	T	phosphoinositide-3-kinase, regulatory subunit 3 (gamma)	1378	662	615	9350
RP4-533D7.6	8.3212	0	0	0.427	0.01	chr. 1		Uncharacterized protein {ECO:0000313|Ensembl:ENSP00000439913}	11	0	0	9363
RP4-533D7.4	0.7565	0	0	0.697	1	chr. 1			1	0	0	9366
RP4-533D7.5	0	0	1.1674	1	1	chr. 1		Derived by automated computational analysis using gene prediction method: Gnomon.	0	0	1	9370
TSPAN1	3.7823	0	0	0.56	0.148	chr. 1	U	tetraspanin 1	5	0	0	9372
POMGNT1	2035.66	2272.48	2126.96	0.628	0.768	chr. 1	O	protein O-linked mannose N- acetylglucosaminyltransferase 1 (beta 1,2-)	2691	2010	1822	9386
LURAP1	70.3516	75.7495	72.3773	0.888	0.872	chr. 1		leucine rich adaptor protein 1	93	67	62	9400
RAD54L	1994.81	1952.53	1956.52	0.923	0.947	chr. 1	L	RAD54-like (S. cerevisiae)	2637	1727	1676	9403
LRRC41	2146.1	2231.78	2079.1	0.859	0.921	chr. 1	O	leucine rich repeat containing 41	2837	1974	1781	9427
UQCRH	3050.08	3143.04	3115.73	0.889	0.941	chr. 1	C	ubiquinol-cytochrome c reductase hinge protein	4032	2780	2669	9443
NSUN4	822.281	936.128	961.918	0.609	0.727	chr. 1	J	NOP2/Sun domain family, member 4	1087	828	824	9452
FAAH	7.5647	21.4812	10.5064	0.402	0.068	chr. 1	J	fatty acid amide hydrolase	10	19	9	9471
FAAHP1	10.5906	14.6977	23.3475	0.78	0.575	chr. 1		processed_transcript	14	13	20	9480
LINC01398	0	2.2612	1.1674	0.633	0.515	chr. 1		long intergenic non-protein coding RNA 1398	0	2	1	9487
LINC00505	0	0	2.3348	1	1	chr. 1		long intergenic non-protein coding RNA 505	0	0	2	9489
DMBX1	12.86	21.4812	17.5106	0.623	0.373	chr. 1	K	diencephalon/mesencephalon homeobox 1	17	19	15	9491
MKNK1-AS1	3.0259	2.2612	3.5021	0.904	1	chr. 1		MKNK1 antisense RNA 1	4	2	3	9496
KNCN	0	1.1306	0	0.668	1	chr. 1	U	kinocilin	0	1	0	9498
MKNK1	646.024	630.869	656.065	0.927	0.943	chr. 1	T	MAP kinase interacting serine/threonine kinase 1	854	558	562	9505
MOB3C	434.969	381.009	374.728	0.653	0.714	chr. 1	T	MOB kinase activator 3C	575	337	321	9551
ATPAF1	852.54	591.298	597.697	0.233	0.313	chr. 1	O	ATP synthase mitochondrial F1 complex assembly factor 1	1127	523	512	9559
NENFP1	0.7565	0	0	0.697	1	chr. 1			1	0	0	9585
EFCAB14-AS1	1.5129	0	0	0.677	0.515	chr. 1		EFCAB14 antisense RNA 1	2	0	0	9596
EFCAB14	4798.28	4488.44	4513.08	0.753	0.847	chr. 1	S	EF-hand calcium binding domain 14	6343	3970	3866	9599
CYP4A11	1.5129	0	1.1674	0.677	0.515	chr. 1	Q	cytochrome P450, family 4, subfamily A, polypeptide 11	2	0	1	9640
CYP4A22-AS1	6.0518	4.5224	16.3433	0.868	0.808	chr. 1		CYP4A22 antisense RNA 1	8	4	14	9676
CYP4A22	0.7565	0	0	0.697	1	chr. 1	Q	cytochrome P450, family 4, subfamily A, polypeptide 22	1	0	0	9678
LINC00853	1.5129	0	0	0.677	0.515	chr. 1		long intergenic non-protein coding RNA 853	2	0	0	9693
PDZK1IP1	0	2.2612	2.3348	0.633	0.515	chr. 1		PDZK1 interacting protein 1	0	2	2	9695
TAL1	9.8341	9.0447	11.6738	0.95	1	chr. 1	K	T-cell acute lymphocytic leukemia 1	13	8	10	9702
STIL	2470.63	2408.16	2140.97	0.906	0.937	chr. 1		SCL/TAL1 interrupting locus	3266	2130	1834	9713
CMPK1	4479.81	4641.07	5088.59	0.867	0.929	chr. 1	F	cytidine monophosphate (UMP-CMP) kinase 1, cytosolic	5922	4105	4359	9730
FOXD2-AS1	196.682	193.331	211.295	0.962	0.97	chr. 1		FOXD2 antisense RNA 1 (head to head)	260	171	181	9745
FOXD2	71.8645	82.533	73.5447	0.789	0.76	chr. 1	K	forkhead box D2	95	73	63	9747
TRABD2B	2.2694	0	0	0.64	0.273	chr. 1	O	TraB domain containing 2B	3	0	0	9762
SKINTL	7.5647	3.3918	0	0.663	0.464	chr. 1		Skint-like, pseudogene; Derived by automated computational analysis using gene prediction method: BestRefSeq.	10	3	0	9777
SLC5A9	0	0	1.1674	1	1	chr. 1	R	solute carrier family 5 (sodium/sugar cotransporter), member 9	0	0	1	9787
RP5-1024N4.4	0.7565	1.1306	0	0.916	1	chr. 1			1	1	0	9804
AL109659.1	0.7565	0	0	0.697	1	chr. 1		Connexin {ECO:0000313|EMBL:AAK34937.1}; HCG2031517 {ECO:0000313|EMBL:EAX06856.1}	1	0	0	9806
SPATA6	231.479	220.465	231.141	0.886	0.895	chr. 1	R	spermatogenesis associated 6	306	195	198	9809
PPP1R8P1	0	1.1306	0	0.668	1	chr. 1			0	1	0	9827
RP11-329A14.1	2.2694	3.3918	1.1674	0.863	0.714	chr. 1			3	3	1	9831
AGBL4	5.2953	2.2612	4.6695	0.698	0.561	chr. 1	E	ATP/GTP binding protein-like 4	7	2	4	9837
BEND5	7.5647	3.3918	2.3348	0.663	0.464	chr. 1	R	BEN domain containing 5	10	3	2	9849
FAF1	2626.46	2211.43	2149.14	0.463	0.628	chr. 1	R	Fas (TNFRSF6) associated factor 1	3472	1956	1841	9911
PHBP12	1.5129	0	2.3348	0.677	0.515	chr. 1			2	0	2	9924
CDKN2C	2583.34	1418.89	1452.22	0.078	0.098	chr. 1	R	cyclin-dependent kinase inhibitor 2C (p18, inhibits CDK4)	3415	1255	1244	9928
LINC01562	0.7565	0	0	0.697	1	chr. 1		long intergenic non-protein coding RNA 1562	1	0	0	9953
RNF11	3482.03	3135.12	3762.45	0.633	0.765	chr. 1	O	ring finger protein 11	4603	2773	3223	9955
TTC39A	3.7823	4.5224	2.3348	0.927	1	chr. 1	S	tetratricopeptide repeat domain 39A	5	4	2	9964
EPS15	3252.82	2580.01	2779.52	0.342	0.516	chr. 1	U	epidermal growth factor receptor pathway substrate 15	4300	2282	2381	10001
RP11-275F13.3	1.5129	1.1306	2.3348	0.929	1	chr. 1			2	1	2	10014
RP11-253A20.1	0	2.2612	0	0.633	0.515	chr. 1			0	2	0	10018
RP11-191G24.1	1.5129	2.2612	0	0.886	1	chr. 1			2	2	0	10020
OSBPL9	3531.95	4037.34	4046.13	0.549	0.717	chr. 1	U	oxysterol binding protein-like 9	4669	3571	3466	10027
NRD1	8209.2	8324.53	8073.57	0.946	0.976	chr. 1	O	nardilysin (N-arginine dibasic convertase)	10852	7363	6916	10081
RP4-657D16.3	10.5906	23.7424	9.339	0.463	0.134	chr. 1			14	21	8	10103
RAB3B	6322.56	5424.57	4687.02	0.491	0.665	chr. 1	R	RAB3B, member RAS oncogene family	8358	4798	4015	10113
TXNDC12	2222.5	2347.1	2644.11	0.805	0.887	chr. 1	O	thioredoxin domain containing 12 (endoplasmic reticulum)	2938	2076	2265	10122
KTI12	456.151	550.597	494.967	0.514	0.617	chr. 1	F	KTI12 homolog, chromatin associated (S. cerevisiae)	603	487	424	10131
BTF3L4	1422.16	1444.89	1579.46	0.945	0.973	chr. 1	K	basic transcription factor 3-like 4	1880	1278	1353	10138
ZFYVE9	1636.24	1366.88	1193.06	0.463	0.614	chr. 1	R	zinc finger, FYVE domain containing 9	2163	1209	1022	10152
RP4-800M22.1	2.2694	0	0	0.64	0.273	chr. 1			3	0	0	10163
CC2D1B	3115.89	3040.16	2912.6	0.908	0.939	chr. 1	K	coiled-coil and C2 domain containing 1B	4119	2689	2495	10175
RP11-155O18.6	3.0259	4.5224	0	0.844	0.756	chr. 1			4	4	0	10191
PLA2G12AP1	17.3988	13.5671	12.8411	0.816	0.723	chr. 1			23	12	11	10193
ORC1	1674.07	1850.78	1624.99	0.663	0.789	chr. 1	LO	origin recognition complex, subunit 1	2213	1637	1392	10195
PRPF38A	1661.21	1946.88	1943.68	0.504	0.667	chr. 1	A	pre-mRNA processing factor 38A	2196	1722	1665	10200
ZCCHC11	1800.4	1808.94	1739.39	0.983	0.997	chr. 1	L	zinc finger, CCHC domain containing 11	2380	1600	1490	10205
GPX7	3.7823	7.9141	3.5021	0.671	0.464	chr. 1	O	glutathione peroxidase 7	5	7	3	10245
COA7	1572.7	1743.37	1667.01	0.656	0.783	chr. 1	R	cytochrome c oxidase assembly factor 7 (putative)	2079	1542	1428	10255
ZYG11B	2049.27	1791.98	1972.87	0.564	0.705	chr. 1	O	zyg-11 family member B, cell cycle regulator	2709	1585	1690	10263
ZYG11A	1.5129	1.1306	3.5021	0.929	1	chr. 1		zyg-11 family member A, cell cycle regulator	2	1	3	10274
ECHDC2	295.023	330.132	372.393	0.72	0.772	chr. 1	I	enoyl CoA hydratase domain containing 2	390	292	319	10283
RP4-631H13.6	0	1.1306	0	0.668	1	chr. 1			0	1	0	10318
SCP2	2870.04	3283.23	3380.72	0.551	0.716	chr. 1	I	sterol carrier protein 2	3794	2904	2896	10322
RP11-334A14.2	6.8082	2.2612	4.6695	0.603	0.299	chr. 1			9	2	4	10361
TUBBP10	5.2953	3.3918	9.339	0.819	0.786	chr. 1			7	3	8	10363
PODN	23.4505	91.5778	72.3773	0.111	0.002	chr. 1	S	podocan	31	81	62	10368
HIGD1AP11	0	2.2612	0	0.633	0.515	chr. 1			0	2	0	10382
SLC1A7	5.2953	7.9141	7.0043	0.8	0.826	chr. 1	C	solute carrier family 1 (glutamate transporter), member 7	7	7	6	10384
RP11-334A14.8	0	4.5224	1.1674	0.525	0.083	chr. 1			0	4	1	10396
CPT2	533.31	547.205	589.525	0.924	0.955	chr. 1	R	carnitine palmitoyltransferase 2	705	484	505	10400
C1orf123	751.93	680.615	808.992	0.7	0.781	chr. 1	S	chromosome 1 open reading frame 123	994	602	693	10406
RP5-1024G6.7	1.5129	0	1.1674	0.677	0.515	chr. 1			2	0	1	10415
MAGOH	1002.32	1043.53	1100.84	0.867	0.92	chr. 1	A	mago-nashi homolog, proliferation-associated (Drosophila)	1325	923	943	10417
RP5-1024G6.5	7.5647	22.6118	26.8497	0.378	0.056	chr. 1		uncharacterized LOC100507564; Derived by automated computational analysis using gene prediction method: BestRefSeq.	10	20	23	10424
RP5-1024G6.8	235.262	245.338	250.986	0.901	0.925	chr. 1			311	217	215	10426
LRP8	1142.27	1184.86	1186.05	0.877	0.928	chr. 1	U	low density lipoprotein receptor-related protein 8, apolipoprotein e receptor	1510	1048	1016	10428
RP4-784A16.2	0	1.1306	1.1674	0.668	1	chr. 1			0	1	1	10454
RP4-784A16.5	1.5129	1.1306	0	0.929	1	chr. 1			2	1	0	10460
GLIS1	55.9787	23.7424	11.6738	0.288	0.055	chr. 1		GLIS family zinc finger 1	74	21	10	10477
NDC1	3734.69	2868.31	3090.04	0.29	0.46	chr. 1	U	NDC1 transmembrane nucleoporin	4937	2537	2647	10482
YIPF1	665.692	750.711	839.343	0.646	0.751	chr. 1	U	Yip1 domain family, member 1	880	664	719	10490
DIO1	2.2694	0	5.8369	0.64	0.273	chr. 1		deiodinase, iodothyronine, type I	3	0	5	10503
HSPB11	1220.18	1057.1	1229.25	0.56	0.687	chr. 1	O	heat shock protein family B (small), member 11	1613	935	1053	10536
LRRC42	2027.34	1981.92	2088.44	0.918	0.944	chr. 1	R	leucine rich repeat containing 42	2680	1753	1789	10547
HNRNPA3P12	20.4247	23.7424	8.1716	0.867	0.787	chr. 1			27	21	7	10557
RP4-758J24.5	67.3257	75.7495	95.7248	0.825	0.793	chr. 1			89	67	82	10568
TMEM59	3801.25	4234.06	4758.23	0.622	0.772	chr. 1	U	transmembrane protein 59	5025	3745	4076	10570
RP4-758J24.6	0	2.2612	2.3348	0.633	0.515	chr. 1		TEC	0	2	2	10588
TCEANC2	476.575	480.5	483.294	0.977	0.992	chr. 1	K	transcription elongation factor A (SII) N-terminal and central domain containing 2	630	425	414	10590
AL353898.1	0.7565	0	0	0.697	1	chr. 1			1	0	0	10600
RP11-56P23.1	27.9893	40.7012	64.2057	0.619	0.41	chr. 1		sense_intronic	37	36	55	10602
CDCP2	0	0	1.1674	1	1	chr. 1	O	CUB domain containing protein 2	0	0	1	10604
RP11-446E24.3	1.5129	19.22	29.1844	0.254	0.001	chr. 1		TEC	2	17	25	10608
RP11-446E24.4	0	1.1306	3.5021	0.668	1	chr. 1		NADH-cytochrome b5 reductase-like {ECO:0000313|Ensembl:ENSP00000394709}; Uncharacterized protein {ECO:0000313|Ensembl:ENSP00000457656}	0	1	3	10610
CYB5RL	447.073	422.841	400.41	0.844	0.88	chr. 1	C	cytochrome b5 reductase-like	591	374	343	10614
MRPL37	3368.55	5153.23	5131.79	0.138	0.243	chr. 1	J	mitochondrial ribosomal protein L37	4453	4558	4396	10631
SSBP3	2894.25	7415.54	6997.25	0.025	0.01	chr. 1	L	single stranded DNA binding protein 3	3826	6559	5994	10642
SSBP3-AS1	13.6164	57.6601	52.5319	0.155	0.002	chr. 1		SSBP3 antisense RNA 1	18	51	45	10666
ACOT11	177.77	149.238	108.566	0.654	0.64	chr. 1	I	acyl-CoA thioesterase 11	235	132	93	10680
MROH7-TTC4	0.7565	2.2612	2.3348	0.745	1	chr. 1		MROH7-TTC4 readthrough (NMD candidate)	1	2	2	10718
TTC4	1370.72	1413.24	1334.31	0.895	0.941	chr. 1	R	tetratricopeptide repeat domain 4	1812	1250	1143	10726
PARS2	198.195	203.506	184.445	0.941	0.961	chr. 1	J	prolyl-tRNA synthetase 2, mitochondrial (putative)	262	180	158	10732
TTC22	0	1.1306	1.1674	0.668	1	chr. 1		tetratricopeptide repeat domain 22	0	1	1	10735
DHCR24	33928.4	35109.3	32357.3	0.866	0.931	chr. 1	C	24-dehydrocholesterol reductase	44851	31054	27718	10751
RP11-67L3.5	3.7823	5.653	11.6738	0.828	0.786	chr. 1			5	5	10	10758
RP11-67L3.4	3.7823	2.2612	3.5021	0.824	1	chr. 1			5	2	3	10760
TMEM61	0	1.1306	0	0.668	1	chr. 1		transmembrane protein 61	0	1	0	10765
BSND	0.7565	0	1.1674	0.697	1	chr. 1		barttin CLCNK-type chloride channel accessory beta subunit	1	0	1	10770
PCSK9	2930.56	1685.71	1461.55	0.09	0.126	chr. 1	O	proprotein convertase subtilisin/kexin type 9	3874	1491	1252	10773
USP24	4054.67	3069.55	2872.91	0.269	0.436	chr. 1	O	ubiquitin specific peptidase 24	5360	2715	2461	10777
RP11-466L17.1	18.1553	16.9588	18.678	0.945	0.914	chr. 1			24	15	16	10801
RP11-504A18.1	0.7565	0	0	0.697	1	chr. 1			1	0	0	10815
PPAP2B	502.295	235.163	218.299	0.084	0.041	chr. 1	I	phosphatidic acid phosphatase type 2B	664	208	187	10821
RPL21P23	0	0	1.1674	1	1	chr. 1			0	0	1	10828
PRKAA2	119.522	74.6189	102.729	0.362	0.232	chr. 1	T	protein kinase, AMP-activated, alpha 2 catalytic subunit	158	66	88	10834
DAB1	1.5129	0	1.1674	0.677	0.515	chr. 1	O	Dab, reelin signal transducer, homolog 1 (Drosophila)	2	0	1	10865
HNRNPA1P6	1.5129	2.2612	3.5021	0.886	1	chr. 1			2	2	3	10915
OMA1	115.74	107.406	152.926	0.866	0.862	chr. 1	O	OMA1 zinc metallopeptidase	153	95	131	10925
TACSTD2	0.7565	1.1306	0	0.916	1	chr. 1		tumor-associated calcium signal transducer 2	1	1	0	10948
MYSM1	1312.47	1438.11	1447.55	0.697	0.808	chr. 1	B	Myb-like, SWIRM and MPN domains 1	1735	1272	1240	10953
JUN	9784.92	7857.6	7929.99	0.346	0.537	chr. 1	K	jun proto-oncogene	12935	6950	6793	10966
LINC01135	0	0	1.1674	1	1	chr. 1		long intergenic non-protein coding RNA 1135	0	0	1	10969
RP11-63G10.3	1.5129	2.2612	0	0.886	1	chr. 1			2	2	0	10971
RP4-794H19.1	53.7093	28.2647	35.0213	0.391	0.155	chr. 1			71	25	30	10975
LINC01358	108.931	42.9624	50.1972	0.165	0.024	chr. 1		long intergenic non-protein coding RNA 1358	144	38	43	10980
RP11-145M4.3	4.5388	3.3918	2.3348	0.884	1	chr. 1			6	3	2	10988
HSD52	6.8082	2.2612	2.3348	0.603	0.299	chr. 1		uncharacterized LOC729467	9	2	2	10990
RP11-467C18.1	0	2.2612	0	0.633	0.515	chr. 1			0	2	0	11000
FGGY	82.4551	74.6189	72.3773	0.845	0.833	chr. 1	G	FGGY carbohydrate kinase domain containing	109	66	62	11002
RP4-782L23.1	0	0	1.1674	1	1	chr. 1		Derived by automated computational analysis using gene prediction method: Gnomon.	0	0	1	11033
CYP2J2	15.8858	11.3059	12.8411	0.766	0.595	chr. 1	Q	cytochrome P450, family 2, subfamily J, polypeptide 2	21	10	11	11044
NFIA	265.521	182.025	201.956	0.328	0.313	chr. 1	K	nuclear factor I/A	351	161	173	11069
NFIA-AS2	0	1.1306	2.3348	0.668	1	chr. 1		NFIA antisense RNA 2	0	1	2	11097
TM2D1	335.116	300.737	324.531	0.728	0.77	chr. 1	R	TM2 domain containing 1	443	266	278	11112
RP11-430G17.3	2.2694	1.1306	0	0.82	1	chr. 1			3	1	0	11133
INADL	335.872	263.427	266.162	0.467	0.512	chr. 1	O	InaD-like (Drosophila)	444	233	228	11135
L1TD1	535.58	924.822	938.57	0.119	0.138	chr. 1		LINE-1 type transposase domain containing 1	708	818	804	11168
KANK4	2.2694	208.029	172.772	0.452	0	chr. 1		KN motif and ankyrin repeat domains 4	3	184	148	11175
USP1	6260.53	5620.16	5944.28	0.616	0.758	chr. 1		ubiquitin specific peptidase 1	8276	4971	5092	11186
DOCK7	3126.48	3265.14	3065.53	0.84	0.911	chr. 1	R	dedicator of cytokinesis 7	4133	2888	2626	11195
RP5-849H19.3	0.7565	0	1.1674	0.697	1	chr. 1		TEC	1	0	1	11217
RP11-230B22.1	0.7565	0	0	0.697	1	chr. 1		Derived by automated computational analysis using gene prediction method: Gnomon.	1	0	0	11221
ATG4C	448.586	483.892	549.834	0.787	0.849	chr. 1	O	autophagy related 4C, cysteine peptidase	593	428	471	11223
RP4-771M4.3	0.7565	1.1306	1.1674	0.916	1	chr. 1			1	1	1	11234
RP11-335E6.2	4.5388	1.1306	0	0.617	0.261	chr. 1			6	1	0	11246
FOXD3-AS1	4.5388	0	1.1674	0.53	0.083	chr. 1		FOXD3 antisense RNA 1 (head to head)	6	0	1	11261
FOXD3	1.5129	0	0	0.677	0.515	chr. 1	K	forkhead box D3	2	0	0	11267
ALG6	416.058	360.658	441.268	0.633	0.696	chr. 1		ALG6, alpha-1,3-glucosyltransferase	550	319	378	11276
ITGB3BP	916.84	693.051	896.545	0.323	0.439	chr. 1		integrin beta 3 binding protein (beta3-endonexin)	1212	613	768	11288
EFCAB7	316.204	333.524	367.724	0.862	0.895	chr. 1	R	EF-hand calcium binding domain 7	418	295	315	11306
DLEU2L	18.9117	23.7424	30.3518	0.804	0.641	chr. 1		deleted in lymphocytic leukemia 2-like	25	21	26	11318
PGM1	2040.2	2157.16	1963.53	0.802	0.885	chr. 1	G	phosphoglucomutase 1	2697	1908	1682	11332
RN7SL130P	0.7565	1.1306	1.1674	0.916	1	chr. 1		misc_RNA	1	1	1	11341
ROR1	339.654	202.375	169.269	0.195	0.165	chr. 1	T	receptor tyrosine kinase-like orphan receptor 1	449	179	145	11343
RP4-597J3.1	0	1.1306	0	0.668	1	chr. 1			0	1	0	11351
ROR1-AS1	31.0152	22.6118	22.1802	0.706	0.541	chr. 1		ROR1 antisense RNA 1	41	20	19	11359
CACHD1	275.355	565.295	520.65	0.087	0.053	chr. 1	R	cache domain containing 1	364	500	446	11376
RAVER2	679.309	471.456	438.933	0.248	0.314	chr. 1	R	ribonucleoprotein, PTB-binding 2	898	417	376	11384
JAK1	13519.6	12857.1	12181.6	0.807	0.882	chr. 1	T	Janus kinase 1	17872	11372	10435	11391
LINC01359	0	1.1306	0	0.668	1	chr. 1		long intergenic non-protein coding RNA 1359	0	1	0	11403
RP4-535B20.1	0	0	1.1674	1	1	chr. 1			0	0	1	11418
AK4	729.236	1076.32	1007.45	0.2	0.288	chr. 1	F	adenylate kinase 4	964	952	863	11424
DNAJC6	413.788	250.991	269.664	0.188	0.176	chr. 1		DnaJ (Hsp40) homolog, subfamily C, member 6	547	222	231	11439
LEPROT	1258.76	1257.22	1223.41	0.995	0.992	chr. 1	U	leptin receptor overlapping transcript	1664	1112	1048	11458
LEPR	236.018	220.465	235.81	0.842	0.853	chr. 1		leptin receptor	312	195	202	11467
RP4-630A11.3	0.7565	0	0	0.697	1	chr. 1		sense_intronic	1	0	0	11484
RP11-430H12.2	1.5129	0	0	0.677	0.515	chr. 1			2	0	0	11486
PDE4B	35.554	23.7424	29.1844	0.618	0.396	chr. 1		phosphodiesterase 4B, cAMP-specific	47	21	25	11490
SGIP1	40.8493	35.0483	38.5234	0.827	0.773	chr. 1	U	SH3-domain GRB2-like (endophilin) interacting protein 1	54	31	33	11523
RP4-598P13.1	29.5023	35.0483	32.6865	0.82	0.741	chr. 1			39	31	28	11545
TCTEX1D1	3.0259	4.5224	2.3348	0.844	0.756	chr. 1	R	Tctex1 domain containing 1	4	4	2	11549
INSL5	0.7565	0	0	0.697	1	chr. 1	O	insulin-like 5	1	0	0	11558
WDR78	88.5068	97.2307	120.24	0.844	0.837	chr. 1	R	WD repeat domain 78	117	86	103	11561
MIER1	1720.21	1475.42	1514.09	0.521	0.666	chr. 1	R	mesoderm induction early response 1, transcriptional regulator	2274	1305	1297	11586
SLC35D1	1229.26	1353.32	1364.66	0.685	0.798	chr. 1	R	solute carrier family 35 (UDP-GlcA/UDP-GalNAc transporter), member D1	1625	1197	1169	11607
RP4-547N15.3	0	2.2612	1.1674	0.633	0.515	chr. 1		sense_intronic	0	2	1	11628
IL12RB2	2.2694	1.1306	4.6695	0.82	1	chr. 1		interleukin 12 receptor, beta 2	3	1	4	11646
SERBP1	12083.8	13000.6	12999.9	0.725	0.846	chr. 1		SERPINE1 mRNA binding protein 1	15974	11499	11136	11658
GADD45A	3591.71	2338.06	2400.13	0.14	0.232	chr. 1	K	growth arrest and DNA-damage-inducible, alpha	4748	2068	2056	11683
GNG12	9138.9	7486.76	7397.66	0.384	0.574	chr. 1	T	guanine nucleotide binding protein (G protein), gamma 12	12081	6622	6337	11692
GNG12-AS1	7.5647	7.9141	2.3348	0.975	1	chr. 1		GNG12 antisense RNA 1	10	7	2	11698
DIRAS3	4.5388	2.2612	2.3348	0.756	0.756	chr. 1		DIRAS family, GTP-binding RAS-like 3	6	2	2	11705
WLS	1944.88	1787.46	1775.58	0.709	0.81	chr. 1	U	wntless Wnt ligand secretion mediator	2571	1581	1521	11714
CTBP2P8	2.2694	0	3.5021	0.64	0.273	chr. 1			3	0	3	11740
DEPDC1	3055.38	2298.49	2574.06	0.267	0.426	chr. 1	K	DEP domain containing 1	4039	2033	2205	11755
RP4-694A7.2	4.5388	15.8283	7.0043	0.41	0.065	chr. 1			6	14	6	11765
DEPDC1-AS1	0	4.5224	1.1674	0.525	0.083	chr. 1		DEPDC1 antisense RNA 1	0	4	1	11767
LRRC7	23.4505	6.7835	12.8411	0.344	0.037	chr. 1	S	leucine rich repeat containing 7	31	6	11	11777
RP11-181B18.1	1.5129	2.2612	0	0.886	1	chr. 1			2	2	0	11806
LRRC40	1365.43	1236.86	1277.11	0.676	0.779	chr. 1	S	leucine rich repeat containing 40	1805	1094	1094	11809
SRSF11	5661.41	5323.95	5387.44	0.77	0.858	chr. 1	A	serine/arginine-rich splicing factor 11	7484	4709	4615	11814
ANKRD13C	788.24	648.958	723.773	0.474	0.589	chr. 1	R	ankyrin repeat domain 13C	1042	574	620	11839
HHLA3	74.8904	63.313	57.2014	0.757	0.683	chr. 1		HERV-H LTR-associating 3	99	56	49	11847
RP11-180O5.2	0	0	1.1674	1	1	chr. 1			0	0	1	11861
CTH	100.61	130.018	119.072	0.57	0.526	chr. 1	E	cystathionine gamma-lyase	133	115	102	11866
RP11-42O15.3	0.7565	0	1.1674	0.697	1	chr. 1			1	0	1	11877
RP3-333A15.1	1.5129	0	0	0.677	0.515	chr. 1			2	0	0	11910
ZRANB2-AS1	0.7565	1.1306	2.3348	0.916	1	chr. 1		ZRANB2 antisense RNA 1	1	1	2	11914
ZRANB2	2854.91	2841.17	3140.24	0.982	0.983	chr. 1	R	zinc finger, RAN-binding domain containing 2	3774	2513	2690	11917
ZRANB2-AS2	0.7565	3.3918	2.3348	0.636	0.412	chr. 1		ZRANB2 antisense RNA 2 (head to head)	1	3	2	11932
NEGR1	382.773	402.49	466.95	0.863	0.898	chr. 1	U	neuronal growth regulator 1	506	356	400	11960
LRRIQ3	19.6682	12.4365	12.8411	0.67	0.487	chr. 1	S	leucine-rich repeats and IQ motif containing 3	26	11	11	12005
FPGT	215.594	168.458	196.119	0.516	0.509	chr. 1	G	fucose-1-phosphate guanylyltransferase	285	149	168	12023
FPGT-TNNI3K	11.347	10.1753	14.0085	0.931	1	chr. 1		FPGT-TNNI3K readthrough	15	9	12	12039
TNNI3K	2.2694	1.1306	1.1674	0.82	1	chr. 1		TNNI3 interacting kinase	3	1	1	12051
ERICH3	2.2694	0	1.1674	0.64	0.273	chr. 1	S	glutamate-rich 3	3	0	1	12072
RP11-17E13.2	0	3.3918	1.1674	0.571	0.273	chr. 1			0	3	1	12085
CRYZ	1997.83	1664.23	1762.74	0.449	0.608	chr. 1	C	crystallin, zeta (quinone reductase)	2641	1472	1510	12087
TYW3	1142.27	1121.54	1106.67	0.938	0.955	chr. 1	S	tRNA-yW synthesizing protein 3 homolog (S. cerevisiae)	1510	992	948	12101
LHX8	0	0	2.3348	1	1	chr. 1	K	LIM homeobox 8	0	0	2	12120
SLC44A5	114.227	104.014	91.0553	0.834	0.807	chr. 1	U	solute carrier family 44, member 5	151	92	78	12132
RP4-595K12.1	0	1.1306	1.1674	0.668	1	chr. 1			0	1	1	12142
ACADM	779.919	832.114	859.189	0.796	0.869	chr. 1	I	acyl-CoA dehydrogenase, C-4 to C-12 straight chain	1031	736	736	12148
RP4-682C21.2	6.8082	14.6977	8.1716	0.564	0.202	chr. 1			9	13	7	12178
RABGGTB	1568.92	2067.85	2270.55	0.289	0.451	chr. 1	O	Rab geranylgeranyltransferase, beta subunit	2074	1829	1945	12180
MSH4	8.3212	6.7835	5.8369	0.89	0.841	chr. 1	L	mutS homolog 4	11	6	5	12203
ST6GALNAC3	202.734	140.193	140.085	0.373	0.332	chr. 1	U	ST6 (alpha-N-acetyl-neuraminyl-2,3-beta-galactosyl- 1,3)-N-acetylgalactosaminide alpha-2,6-sialyltransferase 3	268	124	120	12215
ST6GALNAC5	243.583	271.341	240.48	0.745	0.785	chr. 1	U	ST6 (alpha-N-acetyl-neuraminyl-2,3-beta-galactosyl- 1,3)-N-acetylgalactosaminide alpha-2,6-sialyltransferase 5	322	240	206	12233
RP4-564M11.2	0	1.1306	0	0.668	1	chr. 1			0	1	0	12245
PIGK	1692.98	1487.86	1580.63	0.583	0.716	chr. 1	O	phosphatidylinositol glycan anchor biosynthesis, class K	2238	1316	1354	12247
AK5	650.563	186.547	161.098	0.027	0.001	chr. 1	F	adenylate kinase 5	860	165	138	12263
ZZZ3	1589.34	1516.12	1357.66	0.836	0.891	chr. 1	B	zinc finger, ZZ-type containing 3	2101	1341	1163	12288
RN7SL370P	0.7565	0	0	0.697	1	chr. 1		misc_RNA	1	0	0	12306
USP33	3500.94	3131.73	3090.04	0.614	0.751	chr. 1	O	ubiquitin specific peptidase 33	4628	2770	2647	12308
FAM73A	901.711	1032.23	1073.99	0.59	0.717	chr. 1	S	family with sequence similarity 73, member A	1192	913	920	12338
NSRP1P1	1.5129	0	1.1674	0.677	0.515	chr. 1			2	0	1	12350
NEXN-AS1	37.8234	40.7012	40.8582	0.915	0.911	chr. 1		NEXN antisense RNA 1	50	36	35	12354
NEXN	2202.08	2132.29	1675.18	0.883	0.923	chr. 1	Z	nexilin (F actin binding protein)	2911	1886	1435	12359
FUBP1	3467.65	3606.58	3560.5	0.854	0.92	chr. 1	R	far upstream element (FUSE) binding protein 1	4584	3190	3050	12373
DNAJB4	1849.57	1962.7	1976.37	0.792	0.877	chr. 1	O	DnaJ (Hsp40) homolog, subfamily B, member 4	2445	1736	1693	12391
GIPC2	17.3988	9.0447	14.0085	0.589	0.283	chr. 1		GIPC PDZ domain containing family, member 2	23	8	12	12400
RP11-386I14.4	5.2953	7.9141	5.8369	0.8	0.826	chr. 1			7	7	5	12404
RP11-386I14.3	0.7565	0	0	0.697	1	chr. 1			1	0	0	12410
MGC27382	6.0518	3.3918	1.1674	0.761	0.608	chr. 1		uncharacterized MGC27382	8	3	1	12416
PTGFR	534.067	253.252	238.145	0.084	0.044	chr. 1	U	prostaglandin F receptor (FP)	706	224	204	12419
IFI44L	6.8082	21.4812	15.1759	0.374	0.044	chr. 1		interferon-induced protein 44-like	9	19	13	12432
IFI44	167.936	235.163	240.48	0.386	0.378	chr. 1		interferon-induced protein 44	222	208	206	12446
ADH5P2	0	0	1.1674	1	1	chr. 1			0	0	1	12476
LPHN2	945.586	667.048	656.065	0.242	0.334	chr. 1		latrophilin 2	1250	590	562	12512
HNRNPA3P14	1.5129	0	0	0.677	0.515	chr. 1			2	0	0	12547
ST13P20	0.7565	1.1306	2.3348	0.916	1	chr. 1		transcribed_processed_pseudogene	1	1	2	12561
LINC01361	2.2694	0	3.5021	0.64	0.273	chr. 1		long intergenic non-protein coding RNA 1361	3	0	3	12572
RP11-475O6.1	0	1.1306	0	0.668	1	chr. 1		Derived by automated computational analysis using gene prediction method: Gnomon.	0	1	0	12577
TTLL7	1783	1148.68	1271.27	0.148	0.223	chr. 1	S	tubulin tyrosine ligase-like family, member 7	2357	1016	1089	12585
TTLL7-IT1	1.5129	0	3.5021	0.677	0.515	chr. 1		TTLL7 intronic transcript 1 (non-protein coding)	2	0	3	12605
RP11-486G15.2	25.7199	20.3506	35.0213	0.792	0.663	chr. 1			34	18	30	12609
PRKACB	1613.55	1337.49	1465.06	0.447	0.599	chr. 1	T	protein kinase, cAMP-dependent, catalytic, beta	2133	1183	1255	12611
RP11-82H13.2	0.7565	0	0	0.697	1	chr. 1			1	0	0	12650
SAMD13	1.5129	1.1306	7.0043	0.929	1	chr. 1	R	sterile alpha motif domain containing 13	2	1	6	12654
RP11-376N17.4	2.2694	5.653	1.1674	0.668	0.345	chr. 1		unitary_pseudogene	3	5	1	12671
RPF1	1295.07	1443.76	1587.63	0.646	0.771	chr. 1		ribosome production factor 1 homolog (S. cerevisiae)	1712	1277	1360	12683
GNG5	2646.13	2540.43	2842.56	0.851	0.904	chr. 1	T	guanine nucleotide binding protein (G protein), gamma 5	3498	2247	2435	12688
SPATA1	3.7823	2.2612	2.3348	0.824	1	chr. 1		spermatogenesis associated 1	5	2	2	12694
CTBS	513.642	385.531	468.118	0.359	0.431	chr. 1	G	chitobiase, di-N-acetyl-	679	341	401	12704
SSX2IP	2281.51	1607.7	1637.83	0.206	0.33	chr. 1	S	synovial sarcoma, X breakpoint 2 interacting protein	3016	1422	1403	12716
LPAR3	0.7565	0	0	0.697	1	chr. 1	U	lysophosphatidic acid receptor 3	1	0	0	12736
MCOLN2	18.9117	12.4365	18.678	0.698	0.487	chr. 1	U	mucolipin 2	25	11	16	12742
WDR63	25.7199	31.6565	29.1844	0.795	0.715	chr. 1	R	WD repeat domain 63	34	28	25	12752
MCOLN3	526.502	421.71	435.431	0.456	0.545	chr. 1	U	mucolipin 3	696	373	373	12765
RP11-33E12.2	6.8082	12.4365	10.5064	0.659	0.383	chr. 1		TEC	9	11	9	12778
SYDE2	187.604	257.774	208.96	0.396	0.404	chr. 1	O	synapse defective 1, Rho GTPase, homolog 2 (C. elegans)	248	228	179	12780
C1orf52	625.6	754.103	793.816	0.492	0.615	chr. 1	S	chromosome 1 open reading frame 52	827	667	680	12784
BCL10	1405.52	1432.46	1497.74	0.934	0.966	chr. 1	O	B-cell CLL/lymphoma 10	1858	1267	1283	12793
RP11-131L23.1	1.5129	0	2.3348	0.677	0.515	chr. 1			2	0	2	12798
DDAH1	3508.5	2163.95	2100.11	0.114	0.18	chr. 1	E	dimethylarginine dimethylaminohydrolase 1	4638	1914	1799	12803
CYR61	21301.4	20911.4	16646.8	0.927	0.952	chr. 1	O	cysteine-rich, angiogenic inducer, 61	28159	18496	14260	12824
ZNHIT6	1045.44	1044.66	984.098	0.997	0.994	chr. 1	R	zinc finger, HIT-type containing 6	1382	924	843	12834
COL24A1	0.7565	3.3918	2.3348	0.636	0.412	chr. 1	R	collagen, type XXIV, alpha 1	1	3	2	12839
ODF2L	1000.05	1094.41	1119.51	0.711	0.812	chr. 1	Z	outer dense fiber of sperm tails 2-like	1322	968	959	12853
RP11-444C12.1	0.7565	0	0	0.697	1	chr. 1			1	0	0	12890
CLCA2	11.347	4.5224	9.339	0.564	0.239	chr. 1		chloride channel accessory 2	15	4	8	12892
CLCA1	1.5129	0	0	0.677	0.515	chr. 1	U	chloride channel accessory 1	2	0	0	12897
CLCA3P	0	1.1306	0	0.668	1	chr. 1		chloride channel accessory 3, pseudogene; Derived by automated computational analysis using gene prediction method: BestRefSeq.	0	1	0	12912
RP4-612B15.3	18.9117	9.0447	3.5021	0.538	0.2	chr. 1			25	8	3	12916
SH3GLB1	3956.33	3981.94	4099.82	0.976	0.993	chr. 1		SH3-domain GRB2-like endophilin B1	5230	3522	3512	12918
SEP15	2836	3104.6	3649.22	0.681	0.809	chr. 1	O	15 kDa selenoprotein isoform 1 precursor	3749	2746	3126	12930
HS2ST1	1978.92	1980.79	2051.08	0.997	0.996	chr. 1		heparan sulfate 2-O-sulfotransferase 1	2616	1752	1757	12944
RP5-1052I5.2	14.3729	5.653	5.8369	0.518	0.136	chr. 1		Heparan sulfate 2-O-sulfotransferase 1 {ECO:0000313|Ensembl:ENSP00000467253}	19	5	5	12955
LINC01140	6.0518	9.0447	14.0085	0.788	0.545	chr. 1		long intergenic non-protein coding RNA 1140	8	8	12	12962
LMO4	2562.92	2033.93	2185.33	0.349	0.517	chr. 1	K	LIM domain only 4	3388	1799	1872	12976
LINC01364	0.7565	0	0	0.697	1	chr. 1		long intergenic non-protein coding RNA 1364	1	0	0	12983
PKN2-AS1	3.0259	1.1306	2.3348	0.737	0.647	chr. 1		PKN2 antisense RNA 1	4	1	2	12999
PKN2	3559.94	3111.38	3193.94	0.548	0.703	chr. 1	T	protein kinase N2	4706	2752	2736	13004
TCEB1P19	7.5647	9.0447	2.3348	0.899	0.852	chr. 1			10	8	2	13020
GTF2B	950.881	967.785	991.102	0.942	0.97	chr. 1	K	general transcription factor IIB	1257	856	849	13022
RP11-82K18.2	0.7565	0	0	0.697	1	chr. 1			1	0	0	13033
CCBL2	587.02	422.841	469.285	0.297	0.368	chr. 1	E	cysteine conjugate-beta lyase 2	776	374	402	13035
RBMXL1	1198.25	863.77	898.88	0.251	0.364	chr. 1	K	RNA binding motif protein, X-linked-like 1	1584	764	770	13045
GBP3	3708.97	2560.79	2382.61	0.179	0.302	chr. 1	R	guanylate binding protein 3	4903	2265	2041	13051
GBP1	4301.28	3924.28	3722.76	0.671	0.793	chr. 1	R	guanylate binding protein 1, interferon-inducible	5686	3471	3189	13073
PTGES3P1	27.2329	7.9141	4.6695	0.316	0.027	chr. 1			36	7	4	13083
GBP2	1506.13	724.708	668.907	0.058	0.045	chr. 1	R	guanylate binding protein 2, interferon-inducible	1991	641	573	13085
GBP7	3.7823	3.3918	1.1674	0.958	1	chr. 1	R	guanylate binding protein 7	5	3	1	13092
GBP4	1099.15	551.728	475.122	0.072	0.059	chr. 1	R	guanylate binding protein 4	1453	488	407	13095
GBP5	67.3257	35.0483	33.8539	0.344	0.125	chr. 1	R	guanylate binding protein 5	89	31	29	13100
GBP6	0.7565	0	0	0.697	1	chr. 1	R	guanylate binding protein family, member 6	1	0	0	13114
GBP1P1	13.6164	6.7835	9.339	0.61	0.342	chr. 1		processed_transcript	18	6	8	13119
LRRC8B	735.288	540.422	581.353	0.303	0.397	chr. 1	S	leucine rich repeat containing 8 family, member B	972	478	498	13122
FLJ27354	23.4505	19.22	21.0128	0.828	0.78	chr. 1		uncharacterized LOC400761	31	17	18	13131
LRRC8C	1812.5	2765.42	2989.65	0.149	0.247	chr. 1	S	leucine rich repeat containing 8 family, member C	2396	2446	2561	13138
RP5-943J3.1	0.7565	1.1306	1.1674	0.916	1	chr. 1		sense_intronic	1	1	1	13150
RP5-943J3.2	18.1553	5.653	5.8369	0.41	0.053	chr. 1			24	5	5	13152
LRRC8D	2019.77	1254.95	1257.26	0.126	0.187	chr. 1	S	leucine rich repeat containing 8 family, member D	2670	1110	1077	13154
GEMIN8P4	12.86	13.5671	14.0085	0.962	1	chr. 1			17	12	12	13173
ZNF326	2069.7	1955.92	1849.12	0.799	0.87	chr. 1	K	zinc finger protein 326	2736	1730	1584	13175
RP4-665J23.1	56.7352	62.1824	74.7121	0.873	0.846	chr. 1		retained_intron	75	55	64	13193
RP4-665J23.4	2.2694	1.1306	4.6695	0.82	1	chr. 1			3	1	4	13200
PHKA1P1	1.5129	4.5224	0	0.658	0.499	chr. 1			2	4	0	13202
ZNF644	1916.89	2108.55	2033.57	0.674	0.799	chr. 1	R	zinc finger protein 644	2534	1865	1742	13204
HFM1	25.7199	15.8283	18.678	0.614	0.339	chr. 1		HFM1, ATP-dependent DNA helicase homolog (S. cerevisiae)	34	14	16	13224
CDC7	1378.29	1211.99	1266.6	0.593	0.717	chr. 1	D	cell division cycle 7	1822	1072	1085	13243
RP11-47K11.2	0	1.1306	0	0.668	1	chr. 1			0	1	0	13252
HSP90B3P	3.0259	2.2612	0	0.904	1	chr. 1		heat shock protein 90kDa beta (Grp94), member 3, pseudogene; Derived by automated computational analysis using gene prediction method: Curated Genomic.	4	2	0	13256
TGFBR3	461.446	118.712	109.733	0.029	0	chr. 1	U	transforming growth factor, beta receptor III	610	105	94	13258
BRDT	0	0	2.3348	1	1	chr. 1		bromodomain, testis-specific	0	0	2	13279
EPHX4	3.7823	2.2612	2.3348	0.824	1	chr. 1	R	epoxide hydrolase 4	5	2	2	13317
BTBD8	18.1553	22.6118	28.017	0.814	0.772	chr. 1		BTB (POZ) domain containing 8	24	20	24	13328
KIAA1107	98.3409	65.5742	96.8922	0.45	0.309	chr. 1	S	KIAA1107	130	58	83	13337
RP4-621B10.8	1.5129	1.1306	4.6695	0.929	1	chr. 1			2	1	4	13340
ACTBP12	0.7565	1.1306	1.1674	0.916	1	chr. 1		processed_transcript	1	1	1	13349
GLMN	459.176	434.146	454.109	0.842	0.878	chr. 1	R	glomulin, FKBP associated protein	607	384	389	13354
RPAP2	1040.9	1180.34	1270.11	0.608	0.736	chr. 1	K	RNA polymerase II associated protein 2	1376	1044	1088	13365
GFI1	32.5282	26.0036	31.5192	0.778	0.665	chr. 1	K	growth factor independent 1 transcription repressor	43	23	27	13372
EVI5	3060.67	3340.89	3315.35	0.689	0.815	chr. 1	R	ecotropic viral integration site 5	4046	2955	2840	13380
HMGB3P9	0	0	2.3348	1	1	chr. 1			0	0	2	13393
RPL5	17727.1	20038.6	20317	0.565	0.74	chr. 1	J	ribosomal protein L5	23434	17724	17404	13403
FAM69A	910.032	1050.32	991.102	0.569	0.7	chr. 1	S	family with sequence similarity 69, member A	1203	929	849	13412
RP11-386I23.1	0.7565	1.1306	0	0.916	1	chr. 1		processed_transcript	1	1	0	13429
MTF2	1040.14	1150.94	1141.69	0.676	0.788	chr. 1	B	metal response element binding transcription factor 2	1375	1018	978	13444
TMED5	2333.71	1935.57	2081.43	0.434	0.599	chr. 1	U	transmembrane emp24 protein transport domain containing 5	3085	1712	1783	13463
CCDC18	1076.45	921.43	831.172	0.538	0.664	chr. 1	S	coiled-coil domain containing 18	1423	815	712	13473
RP4-717I23.3	108.931	105.145	116.738	0.937	0.946	chr. 1			144	93	100	13495
DR1	3874.63	3426.82	4083.48	0.579	0.727	chr. 1	K	down-regulator of transcription 1, TBP-binding (negative cofactor 2)	5122	3031	3498	13522
RP4-713B5.2	0	3.3918	0	0.571	0.273	chr. 1			0	3	0	13528
FNBP1L	2003.13	1805.55	1851.46	0.649	0.768	chr. 1	Z	formin binding protein 1-like	2648	1597	1586	13532
BCAR3	2643.1	2165.08	1854.96	0.405	0.575	chr. 1	R	breast cancer anti-estrogen resistance 3	3494	1915	1589	13546
RP5-1033H22.2	0.7565	0	0	0.697	1	chr. 1		uncharacterized LOC100129046; Derived by automated computational analysis using gene prediction method: BestRefSeq.	1	0	0	13562
RP11-488P3.1	9.0776	1.1306	1.1674	0.423	0.028	chr. 1		sense_intronic	12	1	1	13568
RP4-561L24.3	13.6164	12.4365	10.5064	0.937	0.892	chr. 1			18	11	9	13572
DNTTIP2	2935.1	3113.64	3106.39	0.786	0.877	chr. 1	S	deoxynucleotidyltransferase, terminal, interacting protein 2	3880	2754	2661	13574
GCLM	2571.24	3816.87	4008.77	0.161	0.278	chr. 1	R	glutamate-cysteine ligase, modifier subunit	3399	3376	3434	13585
ABCA4	0.7565	40.7012	33.8539	0.168	0	chr. 1	V	ATP-binding cassette, sub-family A (ABC1), member 4	1	36	29	13612
ARHGAP29	9821.23	2687.41	2704.81	0.295	0	chr. 1		Rho GTPase activating protein 29	12983	2377	2317	13624
RP11-148B18.4	7.5647	0	0	0.443	0.016	chr. 1			10	0	0	13639
RP11-148B18.3	15.1294	1.1306	1.1674	0.305	0.006	chr. 1			20	1	1	13641
ABCD3	2040.95	1588.48	1655.34	0.325	0.484	chr. 1	R	ATP-binding cassette, sub-family D (ALD), member 3	2698	1405	1418	13645
F3	5002.53	1105.72	1169.71	0.293	0	chr. 1		coagulation factor III (thromboplastin, tissue factor)	6613	978	1002	13654
RP11-86H7.7	3.7823	0	1.1674	0.56	0.148	chr. 1			5	0	1	13663
LINC01057	3.0259	9.0447	8.1716	0.549	0.156	chr. 1		long intergenic non-protein coding RNA 1057	4	8	7	13665
SLC44A3	27.2329	18.0894	21.0128	0.654	0.43	chr. 1	U	solute carrier family 44, member 3	36	16	18	13682
RP11-465K1.2	0	0	2.3348	1	1	chr. 1		retained_intron	0	0	2	13702
CNN3	18496.4	21828.3	20561	0.452	0.651	chr. 1	Z	calponin 3, acidic	24451	19307	17613	13705
RP4-639F20.1	192.143	184.286	194.952	0.908	0.916	chr. 1		hCG2028352-like; Derived by automated computational analysis using gene prediction method: BestRefSeq.	254	163	167	13717
ALG14	331.333	312.043	365.389	0.845	0.869	chr. 1	S	ALG14, UDP-N-acetylglucosaminyltransferase subunit	438	276	313	13721
RP11-313A24.1	0.7565	1.1306	3.5021	0.916	1	chr. 1			1	1	3	13726
TMEM56	462.959	240.816	300.016	0.115	0.079	chr. 1	U	transmembrane protein 56	612	213	257	13728
TMEM56-RWDD3	51.4399	18.0894	49.0298	0.246	0.025	chr. 1		TMEM56-RWDD3 readthrough	68	16	42	13736
RP11-57H12.2	0	0	1.1674	1	1	chr. 1		sense_intronic	0	0	1	13741
RP11-57H12.3	23.4505	30.5259	19.8454	0.749	0.588	chr. 1		Derived by automated computational analysis using gene prediction method: Gnomon.	31	27	17	13745
RWDD3	273.842	249.86	287.175	0.78	0.804	chr. 1	S	RWD domain containing 3	362	221	246	13748
RP11-57H12.5	1.5129	1.1306	5.8369	0.929	1	chr. 1			2	1	5	13758
FLJ31662	14.3729	12.4365	21.0128	0.898	0.897	chr. 1		uncharacterized LOC440594	19	11	18	13771
RP11-286B14.1	0	1.1306	0	0.668	1	chr. 1		Derived by automated computational analysis using gene prediction method: Gnomon.	0	1	0	13775
RP5-898J17.1	0.7565	0	0	0.697	1	chr. 1		Derived by automated computational analysis using gene prediction method: Gnomon.	1	0	0	13800
PTBP2	864.644	632	741.284	0.285	0.386	chr. 1	R	polypyrimidine tract binding protein 2	1143	559	635	13816
DPYD	1143.78	610.518	540.495	0.086	0.085	chr. 1	F	dihydropyrimidine dehydrogenase	1512	540	463	13836
SEC63P1	22.6941	18.0894	43.1929	0.809	0.704	chr. 1			30	16	37	13847
RP11-272L13.4	0	0	2.3348	1	1	chr. 1			0	0	2	13856
RP11-272L13.3	1.5129	0	1.1674	0.677	0.515	chr. 1			2	0	1	13858
MIR137HG	73.3775	22.6118	29.1844	0.164	0.008	chr. 1		MIR137 host gene (non-protein coding)	97	20	25	13862
RP5-1070A16.1	14.3729	2.2612	5.8369	0.352	0.023	chr. 1		uncharacterized LOC729987; Derived by automated computational analysis using gene prediction method: BestRefSeq.	19	2	5	13873
SNX7	1807.96	1306.96	1372.83	0.237	0.366	chr. 1	U	sorting nexin 7	2390	1156	1176	13879
LPPR5;	4.5388	3.3918	2.3348	0.884	1	chr. 1	I	Lipid phosphate phosphatase-related protein type 5	6	3	2	13889
LPPR4;	38.5799	30.5259	30.3518	0.751	0.618	chr. 1	R	Lipid phosphate phosphatase-related protein type 4	51	27	26	13899
FRRS1	36.3105	40.7012	58.3688	0.87	0.819	chr. 1	U	ferric-chelate reductase 1	48	36	50	13921
AGL	907.006	1045.8	984.098	0.571	0.702	chr. 1	G	amylo-alpha-1, 6-glucosidase, 4-alpha- glucanotransferase	1199	925	843	13935
RP5-884G6.2	9.0776	6.7835	11.6738	0.842	0.699	chr. 1			12	6	10	13951
SLC35A3	938.778	890.904	975.927	0.83	0.881	chr. 1	EG	solute carrier family 35 (UDP-N-acetylglucosamine (UDP-GlcNAc) transporter), member A3	1241	788	836	13953
RP4-714D9.5	24.9635	24.873	28.017	0.996	1	chr. 1		sense_overlapping	33	22	24	13973
HIAT1	1993.29	1912.96	1947.18	0.853	0.904	chr. 1		hippocampus abundant transcript 1	2635	1692	1668	13975
SASS6	736.044	739.405	736.614	0.986	1	chr. 1	U	spindle assembly 6 homolog (C. elegans)	973	654	631	13982
TRMT13	363.861	376.486	406.247	0.908	0.94	chr. 1	S	tRNA methyltransferase 13 homolog (S. cerevisiae)	481	333	348	13988
LRRC39	10.5906	11.3059	10.5064	0.958	1	chr. 1	S	leucine rich repeat containing 39	14	10	9	13998
DBT	671.744	778.976	784.477	0.575	0.691	chr. 1	C	dihydrolipoamide branched chain transacylase E2	888	689	672	14007
RTCA-AS1	5.2953	3.3918	8.1716	0.819	0.786	chr. 1		RTCA antisense RNA 1	7	3	7	14018
RTCA	1093.1	1243.65	1303.96	0.597	0.729	chr. 1	A	RNA 3'-terminal phosphate cyclase	1445	1100	1117	14020
CDC14A	210.298	236.293	260.325	0.737	0.771	chr. 1	T	cell division cycle 14A	278	209	223	14035
VCAM1	98.3409	14.6977	12.8411	0.076	0	chr. 1		vascular cell adhesion molecule 1	130	13	11	14060
EXTL2	844.975	928.214	1076.32	0.706	0.804	chr. 1	U	exostosin-like glycosyltransferase 2	1117	821	922	14070
SLC30A7	1025.77	1143.03	1159.2	0.657	0.773	chr. 1	P	solute carrier family 30 (zinc transporter), member 7	1356	1011	993	14085
HNRNPA1P68	0.7565	1.1306	2.3348	0.916	1	chr. 1			1	1	2	14092
DPH5	730.749	699.835	674.743	0.865	0.904	chr. 1	J	diphthamide biosynthesis 5	966	619	578	14094
RP11-421L21.2	0.7565	1.1306	2.3348	0.916	1	chr. 1			1	1	2	14116
RP11-421L21.3	77.9163	79.1413	92.2227	0.976	1	chr. 1		retained_intron	103	70	79	14118
S1PR1	224.671	38.44	52.5319	0.036	0	chr. 1	U	sphingosine-1-phosphate receptor 1	297	34	45	14131
LINC01307	0.7565	0	0	0.697	1	chr. 1		long intergenic non-protein coding RNA 1307	1	0	0	14142
RP11-556K13.1	0.7565	0	0	0.697	1	chr. 1			1	0	0	14150
OLFM3	0.7565	0	0	0.697	1	chr. 1	Z	olfactomedin 3	1	0	0	14152
RP11-202K23.1	0.7565	0	0	0.697	1	chr. 1			1	0	0	14168
COL11A1	60.5175	163.935	162.265	0.108	0.012	chr. 1		collagen, type XI, alpha 1	80	145	139	14172
RP11-153F1.1	0.7565	0	0	0.697	1	chr. 1			1	0	0	14193
RNPC3	429.674	463.542	545.165	0.789	0.847	chr. 1	R	RNA-binding region (RNP1, RRM) containing 3	568	410	467	14198
AMY2B	130.113	131.148	121.407	0.985	1	chr. 1	G	amylase, alpha 2B (pancreatic)	172	116	104	14215
ACTG1P4	0.7565	0	0	0.697	1	chr. 1			1	0	0	14229
RP11-364B6.2	0	1.1306	0	0.668	1	chr. 1			0	1	0	14269
RP11-90H3.1	6.0518	1.1306	9.339	0.533	0.105	chr. 1			8	1	8	14297
PRMT6	339.654	387.792	395.74	0.662	0.729	chr. 1	Q	protein arginine methyltransferase 6	449	343	339	14318
NTNG1	6.8082	0	0	0.461	0.016	chr. 1	O	netrin G1	9	0	0	14321
SLC25A24	4457.11	4074.64	4483.89	0.677	0.797	chr. 1	R	solute carrier family 25 (mitochondrial carrier; phosphate carrier), member 24	5892	3604	3841	14376
RP11-483I13.5	7.5647	10.1753	9.339	0.83	0.72	chr. 1			10	9	8	14385
RP11-483I13.6	4.5388	0	0	0.53	0.083	chr. 1		TEC	6	0	0	14387
FAM102B	1610.52	1390.63	1579.46	0.54	0.68	chr. 1	S	family with sequence similarity 102, member B	2129	1230	1353	14421
HENMT1	194.412	211.42	211.295	0.814	0.835	chr. 1	R	HEN1 methyltransferase homolog 1 (Arabidopsis)	257	187	181	14427
PRPF38B	1897.98	1944.61	2059.25	0.913	0.954	chr. 1	A	pre-mRNA processing factor 38B	2509	1720	1764	14438
FNDC7	0.7565	1.1306	0	0.916	1	chr. 1	R	fibronectin type III domain containing 7	1	1	0	14447
STXBP3	1238.34	1025.44	1236.25	0.457	0.598	chr. 1	U	syntaxin binding protein 3	1637	907	1059	14454
AKNAD1	8.3212	2.2612	1.1674	0.53	0.217	chr. 1		AKNA domain containing 1	11	2	1	14465
RP11-475E11.9	0.7565	1.1306	2.3348	0.916	1	chr. 1			1	1	2	14481
GPSM2	2383.63	1888.08	1977.54	0.348	0.514	chr. 1	R	G-protein signaling modulator 2	3151	1670	1694	14487
CLCC1	1312.47	1095.54	1078.66	0.471	0.613	chr. 1	U	chloride channel CLIC-like 1	1735	969	924	14500
WDR47	819.255	862.64	873.197	0.835	0.896	chr. 1	R	WD repeat domain 47	1083	763	748	14517
TAF13	810.934	905.602	1024.96	0.662	0.768	chr. 1		TAF13 RNA polymerase II, TATA box binding protein (TBP)-associated factor, 18kDa	1072	801	878	14544
RP5-1065J22.8	29.5023	46.3542	37.356	0.537	0.323	chr. 1			39	41	32	14549
TMEM167B	1230.77	1290	1260.77	0.841	0.905	chr. 1		transmembrane protein 167B	1627	1141	1080	14551
SCARNA2	0.7565	1.1306	0	0.916	1	chr. 1		Small Cajal body-specific RNA 2	1	1	0	14556
C1orf194	0.7565	0	0	0.697	1	chr. 1	S	chromosome 1 open reading frame 194	1	0	0	14562
KIAA1324	119.522	158.282	152.926	0.51	0.467	chr. 1	S	KIAA1324	158	140	131	14574
SARS	4478.29	5595.29	5517.02	0.347	0.542	chr. 1	J	seryl-tRNA synthetase	5920	4949	4726	14598
CELSR2	1927.48	1880.17	1615.65	0.911	0.939	chr. 1		cadherin, EGF LAG seven-pass G-type receptor 2	2548	1663	1384	14607
PSRC1	1171.01	827.591	837.009	0.233	0.337	chr. 1		proline/serine-rich coiled-coil 1	1548	732	717	14613
SORT1	3703.67	3363.5	3158.92	0.659	0.783	chr. 1	U	sortilin 1	4896	2975	2706	14640
PSMA5	3547.84	3859.83	4035.62	0.697	0.822	chr. 1	O	proteasome (prosome, macropain) subunit, alpha type, 5	4690	3414	3457	14652
SYPL2	3.7823	3.3918	10.5064	0.958	1	chr. 1	U	synaptophysin-like 2	5	3	9	14661
ATXN7L2	344.95	477.109	400.41	0.319	0.382	chr. 1		ataxin 7-like 2	456	422	343	14665
CYB561D1	541.631	750.711	680.58	0.28	0.376	chr. 1	O	cytochrome b561 family, member D1	716	664	583	14676
AMIGO1	14.3729	18.0894	4.6695	0.825	0.723	chr. 1	U	adhesion molecule with Ig-like domain 1	19	16	4	14695
GPR61	6.8082	5.653	11.6738	0.908	1	chr. 1	U	G protein-coupled receptor 61	9	5	10	14700
GNAI3	5448.84	5909.59	6013.15	0.703	0.828	chr. 1	R	guanine nucleotide binding protein (G protein), alpha inhibiting activity polypeptide 3	7203	5227	5151	14715
GNAT2	1.5129	2.2612	1.1674	0.886	1	chr. 1	R	guanine nucleotide binding protein (G protein), alpha transducing activity polypeptide 2	2	2	1	14724
AMPD2	1951.69	2872.83	2589.24	0.171	0.289	chr. 1	F	adenosine monophosphate deaminase 2	2580	2541	2218	14729
RP5-1160K1.6	2.2694	14.6977	15.1759	0.335	0.013	chr. 1			3	13	13	14770
GSTM4	633.164	437.538	452.942	0.249	0.311	chr. 1	O	glutathione S-transferase mu 4	837	387	388	14774
GSTM2	1258.01	959.87	1050.64	0.318	0.452	chr. 1	O	glutathione S-transferase mu 2 (muscle)	1663	849	900	14791
GSTM1	2.2694	0	0	0.64	0.273	chr. 1	O	glutathione S-transferase mu 1	3	0	0	14815
GSTM5	2.2694	0	0	0.64	0.273	chr. 1	O	glutathione S-transferase mu 5	3	0	0	14832
GSTM3	65.0563	53.1377	47.8624	0.728	0.642	chr. 1	O	glutathione S-transferase mu 3 (brain)	86	47	41	14844
RP11-195M16.3	0.7565	1.1306	0	0.916	1	chr. 1			1	1	0	14875
CSF1	1796.61	1303.57	1058.81	0.241	0.372	chr. 1		colony stimulating factor 1 (macrophage)	2375	1153	907	14877
AHCYL1	6712.9	7561.38	7390.66	0.581	0.747	chr. 1	H	adenosylhomocysteinase-like 1	8874	6688	6331	14895
STRIP1	1749.71	1890.35	1776.75	0.733	0.838	chr. 1	S	striatin interacting protein 1	2313	1672	1522	14905
RP4-773N10.4	301.831	388.923	363.054	0.434	0.5	chr. 1			399	344	311	14918
SLC6A17	1378.29	999.441	859.189	0.251	0.372	chr. 1	P	solute carrier family 6 (neutral amino acid transporter), member 17	1822	884	736	14928
RP5-1028L10.1	0.7565	1.1306	4.6695	0.916	1	chr. 1			1	1	4	14932
RP5-1028L10.2	4.5388	4.5224	3.5021	0.998	1	chr. 1			6	4	3	14936
KCNC4-AS1	1.5129	5.653	2.3348	0.583	0.165	chr. 1		KCNC4 antisense RNA 1 (head to head)	2	5	2	14938
KCNC4	1100.66	1877.91	1669.35	0.103	0.144	chr. 1	P	potassium voltage-gated channel, Shaw-related subfamily, member 4	1455	1661	1430	14940
RP5-1074L1.1	9.8341	13.5671	15.1759	0.791	0.666	chr. 1		uncharacterized LOC440600; Derived by automated computational analysis using gene prediction method: BestRefSeq.	13	12	13	14954
RBM15	524.989	583.384	511.311	0.699	0.78	chr. 1	R	RNA binding motif protein 15	694	516	438	14956
SLC16A4	95.315	80.2719	75.8795	0.727	0.684	chr. 1	E	solute carrier family 16, member 4	126	71	65	14967
RP5-1074L1.4	49.1705	54.2683	61.8709	0.872	0.826	chr. 1			65	48	53	14987
LAMTOR5-AS1	15.8858	10.1753	11.6738	0.706	0.494	chr. 1		LAMTOR5 antisense RNA 1	21	9	10	14989
LAMTOR5	1438.05	1388.36	1507.08	0.878	0.917	chr. 1	U	late endosomal/lysosomal adaptor, MAPK and MTOR activator 5	1901	1228	1291	15022
CYMP	3.0259	0	1.1674	0.596	0.273	chr. 1		chymosin pseudogene; Derived by automated computational analysis using gene prediction method: BestRefSeq.	4	0	1	15042
RP11-470L19.2	6.0518	1.1306	2.3348	0.533	0.105	chr. 1			8	1	2	15046
KCNA2	1.5129	1.1306	4.6695	0.929	1	chr. 1	P	potassium voltage-gated channel, shaker-related subfamily, member 2	2	1	4	15051
CD53	5.2953	9.0447	5.8369	0.729	0.545	chr. 1	U	CD53 molecule	7	8	5	15072
RP11-96K19.4	0.7565	4.5224	10.5064	0.559	0.261	chr. 1		sense_overlapping	1	4	9	15079
RP11-96K19.2	9.0776	12.4365	9.339	0.803	0.753	chr. 1			12	11	8	15081
LRIF1	478.845	532.508	563.843	0.702	0.778	chr. 1	K	ligand dependent nuclear receptor interacting factor 1	633	471	483	15083
RP11-96K19.5	2.2694	2.2612	0	0.999	1	chr. 1			3	2	0	15090
DRAM2	611.227	641.044	699.258	0.856	0.906	chr. 1	S	DNA-damage regulated autophagy modulator 2	808	567	599	15096
CEPT1	661.91	671.57	754.125	0.955	0.979	chr. 1	I	choline/ethanolamine phosphotransferase 1	875	594	646	15111
CHI3L2	5.2953	4.5224	0	0.93	1	chr. 1	G	chitinase 3-like 2	7	4	0	15141
PIFO	7.5647	7.9141	1.1674	0.975	1	chr. 1		primary cilia formation	10	7	1	15204
OVGP1	11.347	14.6977	19.8454	0.822	0.682	chr. 1	G	oviductal glycoprotein 1, 120kDa	15	13	17	15218
RP11-552M11.8	9.0776	4.5224	12.8411	0.671	0.397	chr. 1		sense_overlapping	12	4	11	15223
UBE2FP3	6.0518	4.5224	2.3348	0.868	0.808	chr. 1			8	4	2	15225
RP11-552M11.4	49.9269	35.0483	59.5362	0.607	0.431	chr. 1		sense_overlapping	66	31	51	15227
WDR77	1453.93	1710.58	1783.75	0.5	0.66	chr. 1	R	WD repeat domain 77	1922	1513	1528	15230
ATP5F1	4144.69	4417.21	4606.47	0.766	0.867	chr. 1	Z	ATP synthase, H+ transporting, mitochondrial Fo complex, subunit B1	5479	3907	3946	15239
C1orf162	3.7823	4.5224	2.3348	0.927	1	chr. 1		chromosome 1 open reading frame 162	5	4	2	15248
ADORA3	0.7565	0	2.3348	0.697	1	chr. 1		adenosine A3 receptor	1	0	2	15254
RAP1A	1262.55	1494.64	1546.77	0.491	0.648	chr. 1	R	RAP1A, member of RAS oncogene family	1669	1322	1325	15273
LINC01160	24.207	36.1789	25.6823	0.615	0.396	chr. 1		long intergenic non-protein coding RNA 1160	32	32	22	15281
FAM212B	624.087	300.737	329.2	0.081	0.048	chr. 1	O	family with sequence similarity 212, member B	825	266	282	15289
FAM212B-AS1	33.2846	28.2647	21.0128	0.832	0.784	chr. 1		FAM212B antisense RNA 1	44	25	18	15302
DDX20	1093.1	1041.27	1028.46	0.839	0.889	chr. 1		DEAD (Asp-Glu-Ala-Asp) box polypeptide 20	1445	921	881	15305
KCND3	0	0	1.1674	1	1	chr. 1	P	potassium voltage-gated channel, Shal-related subfamily, member 3	0	0	1	15314
CTTNBP2NL	1652.13	1685.71	1565.45	0.929	0.963	chr. 1	S	CTTNBP2 N-terminal like	2184	1491	1341	15337
WNT2B	19.6682	7.9141	22.1802	0.467	0.121	chr. 1	S	wingless-type MMTV integration site family, member 2B	26	7	19	15344
RP4-671G15.2	1.5129	0	0	0.677	0.515	chr. 1			2	0	0	15352
ST7L	503.808	456.758	451.775	0.726	0.784	chr. 1		suppression of tumorigenicity 7 like	666	404	387	15354
CAPZA1	9886.29	8716.84	8835.87	0.559	0.72	chr. 1	O	capping protein (actin filament) muscle Z-line, alpha 1	13069	7710	7569	15393
MRPL53P1	0	1.1306	0	0.668	1	chr. 1			0	1	0	15401
MOV10	3354.94	2739.42	2556.55	0.393	0.569	chr. 1	L	Mov10 RISC complex RNA helicase	4435	2423	2190	15405
RP11-426L16.3	0.7565	1.1306	0	0.916	1	chr. 1			1	1	0	15427
RHOC	8855.22	6552.9	6435.74	0.233	0.399	chr. 1	R	ras homolog family member C	11706	5796	5513	15429
RP11-426L16.10	0	3.3918	2.3348	0.571	0.273	chr. 1		Rho-related GTP-binding protein RhoC {ECO:0000313|Ensembl:ENSP00000395791}	0	3	2	15465
PPM1J	22.6941	29.3953	22.1802	0.758	0.577	chr. 1	T	protein phosphatase, Mg2+/Mn2+ dependent, 1J	30	26	19	15474
RP11-426L16.9	0.7565	0	0	0.697	1	chr. 1			1	0	0	15484
FAM19A3	3.0259	4.5224	7.0043	0.844	0.756	chr. 1	S	family with sequence similarity 19 (chemokine (C-C motif)-like), member A3	4	4	6	15486
LINC01356	21.1811	20.3506	21.0128	0.965	1	chr. 1		long intergenic non-protein coding RNA 1356	28	18	18	15493
RP3-522D1.1	11.347	7.9141	14.0085	0.788	0.738	chr. 1			15	7	12	15497
SLC16A1	3280.8	3899.4	3848.84	0.452	0.638	chr. 1		solute carrier family 16 (monocarboxylate transporter), member 1	4337	3449	3297	15502
AKR7A2P1	2.2694	3.3918	1.1674	0.863	0.714	chr. 1			3	3	1	15515
SLC16A1-AS1	345.706	412.665	353.715	0.562	0.64	chr. 1		SLC16A1 antisense RNA 1	457	365	303	15517
RP11-31F15.2	6.8082	5.653	12.8411	0.908	1	chr. 1		uncharacterized LOC100996251; Derived by automated computational analysis using gene prediction method: BestRefSeq.	9	5	11	15525
LRIG2	562.813	602.604	673.576	0.798	0.858	chr. 1	S	leucine-rich repeats and immunoglobulin-like domains 2	744	533	577	15527
MAGI3	852.54	1106.85	1021.45	0.338	0.478	chr. 1	O	membrane associated guanylate kinase, WW and PDZ domain containing 3	1127	979	875	15540
RP11-512F24.1	0.7565	2.2612	0	0.745	1	chr. 1			1	2	0	15551
PHTF1	1491.76	1776.16	1882.98	0.471	0.636	chr. 1	K	putative homeodomain transcription factor 1	1972	1571	1613	15555
RP4-730K3.3	29.5023	44.093	36.1887	0.584	0.402	chr. 1		transcribed_processed_pseudogene	39	39	31	15575
RSBN1	596.097	511.026	551.001	0.58	0.669	chr. 1	R	round spermatid basic protein 1	788	452	472	15577
PTPN22	55.9787	14.6977	21.0128	0.176	0.004	chr. 1	T	protein tyrosine phosphatase, non-receptor type 22 (lymphoid)	74	13	18	15593
AP4B1-AS1	16.6423	15.8283	24.5149	0.961	1	chr. 1		AP4B1 antisense RNA 1	22	14	21	15613
BCL2L15	6.0518	4.5224	5.8369	0.868	0.808	chr. 1		BCL2-like 15	8	4	5	15615
AP4B1	546.17	550.597	563.843	0.976	0.993	chr. 1	U	adaptor-related protein complex 4, beta 1 subunit	722	487	483	15625
DCLRE1B	1860.91	1700.41	1679.85	0.693	0.797	chr. 1		DNA cross-link repair 1B	2460	1504	1439	15646
HIPK1-AS1	2.2694	0	0	0.64	0.273	chr. 1		HIPK1 antisense RNA 1	3	0	0	15650
HIPK1	3370.07	3950.28	3918.88	0.485	0.666	chr. 1		homeodomain interacting protein kinase 1	4455	3494	3357	15655
OLFML3	746.635	1084.24	950.244	0.213	0.309	chr. 1		olfactomedin-like 3	987	959	814	15676
SYT6	0.7565	1.1306	0	0.916	1	chr. 1	U	synaptotagmin VI	1	1	0	15686
TRIM33	2182.41	1954.79	1884.15	0.628	0.755	chr. 1		tripartite motif containing 33	2885	1729	1614	15711
EIF2S2P5	11.347	11.3059	22.1802	0.998	1	chr. 1			15	10	19	15725
PKMP1	0.7565	1.1306	1.1674	0.916	1	chr. 1			1	1	1	15729
BCAS2	1506.13	1582.83	1595.8	0.828	0.899	chr. 1	A	breast carcinoma amplified sequence 2	1991	1400	1367	15731
DENND2C	141.46	255.513	231.141	0.184	0.122	chr. 1	R	DENN/MADD domain containing 2C	187	226	198	15735
NRAS	3516.07	4390.08	4635.65	0.352	0.544	chr. 1	R	neuroblastoma RAS viral (v-ras) oncogene homolog	4648	3883	3971	15753
CSDE1	22997.4	25417.9	24037.4	0.633	0.787	chr. 1	K	cold shock domain containing E1, RNA-binding	30401	22482	20591	15756
SIKE1	1515.21	1615.61	1679.85	0.78	0.867	chr. 1	Z	suppressor of IKBKE 1	2003	1429	1439	15790
TSHB	0	1.1306	0	0.668	1	chr. 1		thyroid stimulating hormone, beta	0	1	0	15821
TSPAN2	226.941	990.396	1044.8	0.293	0	chr. 1	U	tetraspanin 2	300	876	895	15826
RP4-663N10.1	1.5129	1.1306	2.3348	0.929	1	chr. 1			2	1	2	15838
NGF	219.376	428.493	393.406	0.114	0.073	chr. 1	T	nerve growth factor (beta polypeptide)	290	379	337	15840
RP4-663N10.2	2.2694	7.9141	1.1674	0.539	0.163	chr. 1			3	7	1	15843
VANGL1	717.889	656.872	672.409	0.732	0.801	chr. 1	U	VANGL planar cell polarity protein 1	949	581	576	15857
SLC22A15	70.3516	68.966	73.5447	0.97	0.973	chr. 1	U	solute carrier family 22, member 15	93	61	63	15885
MAB21L3	13.6164	10.1753	14.0085	0.81	0.666	chr. 1		mab-21-like 3 (C. elegans)	18	9	12	15893
RP5-1185H19.2	0	1.1306	0	0.668	1	chr. 1			0	1	0	15897
ATP1A1	13760.2	15909.7	13468	0.504	0.693	chr. 1	P	ATPase, Na+/K+ transporting, alpha 1 polypeptide	18190	14072	11537	15901
ATP1A1-AS1	15.8858	19.22	5.8369	0.849	0.745	chr. 1		ATP1A1 antisense RNA 1	21	17	5	15919
RP5-1086K13.1	18.9117	12.4365	18.678	0.698	0.487	chr. 1			25	11	16	15937
CD58	436.482	333.524	342.041	0.4	0.461	chr. 1	U	CD58 molecule	577	295	293	15939
NAP1L4P1	29.5023	21.4812	17.5106	0.711	0.517	chr. 1			39	19	15	15950
IGSF3	573.403	916.908	821.833	0.155	0.202	chr. 1	U	immunoglobulin superfamily, member 3	758	811	704	15954
GAPDHP64	0	1.1306	2.3348	0.668	1	chr. 1			0	1	2	15971
PTGFRN	255.686	335.785	305.853	0.423	0.473	chr. 1	U	prostaglandin F2 receptor inhibitor	338	297	262	15986
RP11-27K13.3	0.7565	1.1306	1.1674	0.916	1	chr. 1		Derived by automated computational analysis using gene prediction method: Gnomon.	1	1	1	16000
TTF2	2675.63	2267.96	2121.12	0.478	0.641	chr. 1	L	transcription termination factor, RNA polymerase II	3537	2006	1817	16003
TRIM45	245.852	193.331	198.454	0.509	0.524	chr. 1	R	tripartite motif containing 45	325	171	170	16015
RPS15AP9	0	1.1306	0	0.668	1	chr. 1			0	1	0	16026
VTCN1	0	1.1306	0	0.668	1	chr. 1	U	V-set domain containing T cell activation inhibitor 1	0	1	0	16028
RP11-188D8.1	0.7565	0	0	0.697	1	chr. 1			1	0	0	16045
MAN1A2	1854.86	1925.39	1992.71	0.868	0.925	chr. 1	R	mannosidase, alpha, class 1A, member 2	2452	1703	1707	16047
RP4-675C20.4	0.7565	5.653	7.0043	0.501	0.165	chr. 1		TEC	1	5	6	16057
VPS25P1	0	0	2.3348	1	1	chr. 1			0	0	2	16059
FAM46C	26.4764	29.3953	18.678	0.897	0.882	chr. 1	S	family with sequence similarity 46, member C	35	26	16	16065
GDAP2	691.412	746.189	800.82	0.767	0.843	chr. 1	R	ganglioside induced differentiation associated protein 2	914	660	686	16076
WDR3	1898.74	2447.73	2409.46	0.315	0.488	chr. 1	R	WD repeat domain 3	2510	2165	2064	16085
SPAG17	0	0	1.1674	1	1	chr. 1	S	sperm associated antigen 17	0	0	1	16092
PSMC1P12	0.7565	0	0	0.697	1	chr. 1			1	0	0	16110
TBX15	3.7823	0	0	0.56	0.148	chr. 1		T-box 15	5	0	0	16114
WARS2	475.819	360.658	427.26	0.38	0.451	chr. 1	J	tryptophanyl tRNA synthetase 2, mitochondrial	629	319	366	16125
WARS2-IT1	21.1811	28.2647	19.8454	0.738	0.617	chr. 1		WARS2 intronic transcript 1 (non-protein coding)	28	25	17	16133
RBMX2P3	0.7565	0	0	0.697	1	chr. 1			1	0	0	16135
RP11-418J17.1	282.919	257.774	231.141	0.775	0.802	chr. 1		Derived by automated computational analysis using gene prediction method: Gnomon.	374	228	198	16139
RPL6P2	0	1.1306	2.3348	0.668	1	chr. 1			0	1	2	16146
HAO2	0.7565	0	0	0.697	1	chr. 1	C	hydroxyacid oxidase 2 (long chain)	1	0	0	16155
HSD3B2	0	0	1.1674	1	1	chr. 1	M	hydroxy-delta-5-steroid dehydrogenase, 3 beta- and steroid delta-isomerase 2	0	0	1	16167
GAPDHP32	0	1.1306	0	0.668	1	chr. 1			0	1	0	16196
GAPDHP33	0	1.1306	0	0.668	1	chr. 1			0	1	0	16204
LINC00622	0	0	4.6695	1	1	chr. 1		long intergenic non-protein coding RNA 622	0	0	4	16206
HSD3BP5	0.7565	1.1306	2.3348	0.916	1	chr. 1			1	1	2	16208
ZNF697	925.161	1062.75	1058.81	0.58	0.71	chr. 1		zinc finger protein 697	1223	940	907	16210
PHGDH	5342.18	7135.15	6673.89	0.248	0.427	chr. 1	E	phosphoglycerate dehydrogenase	7062	6311	5717	16213
PFN1P9	1.5129	5.653	2.3348	0.583	0.165	chr. 1			2	5	2	16241
RP5-1042I8.7	24.9635	28.2647	28.017	0.88	0.875	chr. 1		sense_overlapping	33	25	24	16248
NOTCH2	23531.5	27503.9	22872.4	0.474	0.671	chr. 1		notch 2	31107	24327	19593	16250
RP11-114O18.1	0	1.1306	0	0.668	1	chr. 1			0	1	0	16263
SEC22B	5495.74	4251.02	4628.65	0.294	0.471	chr. 1		SEC22 vesicle trafficking protein homolog B (S. cerevisiae) (gene/pseudogene)	7265	3760	3965	16267
CH17-472G23.1	2.2694	3.3918	5.8369	0.863	0.714	chr. 1			3	3	5	16272
CH17-472G23.2	87.7504	187.678	221.802	0.151	0.051	chr. 1		processed_transcript	116	166	190	16276
PFN1P2	118.766	157.152	176.274	0.512	0.474	chr. 1		processed_transcript	157	139	151	16283
NBPF8P	2800.45	2958.75	2858.9	0.8	0.886	chr. 1			3702	2617	2449	16286
CH17-472G23.4	653.589	393.445	358.385	0.153	0.165	chr. 1			864	348	307	16288
AC253572.1	91.5327	110.798	95.7248	0.683	0.65	chr. 1			121	98	82	16296
CH17-3B23.1	1351.05	1379.32	1293.45	0.929	0.962	chr. 1		Uncharacterized protein {ECO:0000313|Ensembl:ENSP00000476257}	1786	1220	1108	16299
LINC00869	34.7976	58.7907	45.5277	0.443	0.219	chr. 1		long intergenic non-protein coding RNA 869	46	52	39	16321
FCGR1B	2.2694	2.2612	2.3348	0.999	1	chr. 1		Fc fragment of IgG, high affinity Ib, receptor (CD64)	3	2	2	16337
RP11-439A17.10	0	1.1306	0	0.668	1	chr. 1			0	1	0	16354
RP11-439A17.9	0.7565	3.3918	0	0.636	0.412	chr. 1			1	3	0	16356
HIST2H2BA	21.9376	20.3506	7.0043	0.934	0.926	chr. 1		histone cluster 2, H2ba (pseudogene)	29	18	6	16358
RP11-439A17.4	0.7565	0	2.3348	0.697	1	chr. 1			1	0	2	16361
HIST2H3DP1	7.5647	14.6977	9.339	0.607	0.281	chr. 1			10	13	8	16363
RP11-439A17.5	0.7565	0	0	0.697	1	chr. 1			1	0	0	16365
FAM72B	767.816	594.69	596.529	0.37	0.478	chr. 1	S	family with sequence similarity 72, member B	1015	526	511	16367
SRGAP2C	1436.53	1148.68	1204.73	0.384	0.532	chr. 1		SLIT-ROBO Rho GTPase activating protein 2C	1899	1016	1032	16380
CH17-437K3.1	9.0776	5.653	7.0043	0.758	0.545	chr. 1			12	5	6	16393
RP11-344P13.3	0.7565	0	0	0.697	1	chr. 1			1	0	0	16401
RP11-344P13.6	6.8082	1.1306	5.8369	0.5	0.067	chr. 1			9	1	5	16403
EMBP1	62.0304	72.3577	68.8752	0.779	0.728	chr. 1		processed_transcript	82	64	59	16405
RP11-344P13.1	0.7565	1.1306	2.3348	0.916	1	chr. 1			1	1	2	16409
CH17-333M13.1	0.7565	0	0	0.697	1	chr. 1			1	0	0	16413
CH17-13I23.3	40.8493	26.0036	40.8582	0.561	0.33	chr. 1			54	23	35	16415
NKAIN1P1	2.2694	0	1.1674	0.64	0.273	chr. 1			3	0	1	16423
PFN1P12	0	1.1306	0	0.668	1	chr. 1			0	1	0	16435
RNVU1-18	1.5129	0	2.3348	0.677	0.515	chr. 1		RNA, variant U1 small nuclear 18	2	0	2	16445
RP11-403I13.5	0.7565	2.2612	3.5021	0.745	1	chr. 1			1	2	3	16447
FAM91A3P	3.0259	6.7835	3.5021	0.671	0.411	chr. 1		family with sequence similarity 91, member A3 pseudogene; Derived by automated computational analysis using gene prediction method: Curated Genomic.	4	6	3	16451
RP11-403I13.10	0	2.2612	0	0.633	0.515	chr. 1			0	2	0	16453
HIST2H2BB	24.9635	20.3506	10.5064	0.819	0.723	chr. 1		histone cluster 2, H2bb (pseudogene)	33	18	9	16467
RP5-998N21.10	72.621	62.1824	59.5362	0.777	0.703	chr. 1		processed_transcript	96	55	51	16472
RP5-998N21.7	0.7565	1.1306	0	0.916	1	chr. 1			1	1	0	16474
FAM72C	490.192	391.184	386.401	0.456	0.538	chr. 1	S	family with sequence similarity 72, member C	648	346	331	16481
SRGAP2D	351.001	349.352	283.672	0.987	0.989	chr. 1		SLIT-ROBO Rho GTPase activating protein 2D (pseudogene)	464	309	243	16488
IGKV1OR1-1	4.5388	5.653	0	0.901	1	chr. 1		immunoglobulin kappa variable 1/OR1-1 (pseudogene)	6	5	0	16490
RP11-14N7.2	568.108	620.694	603.534	0.74	0.817	chr. 1			751	549	517	16496
DRD5P2	2.2694	1.1306	3.5021	0.82	1	chr. 1			3	1	3	16503
RNVU1-15	0.7565	3.3918	0	0.636	0.412	chr. 1		RNA, variant U1 small nuclear 15	1	3	0	16513
RP11-763B22.4	1.5129	0	0	0.677	0.515	chr. 1			2	0	0	16515
RP11-763B22.3	0.7565	0	0	0.697	1	chr. 1			1	0	0	16517
NBPF15	2748.25	2948.58	2919.61	0.748	0.853	chr. 1		neuroblastoma breakpoint family, member 15	3633	2608	2501	16519
PFN1P7	14.3729	22.6118	7.0043	0.65	0.393	chr. 1			19	20	6	16531
CH17-125A10.2	1.5129	0	1.1674	0.677	0.515	chr. 1			2	0	1	16546
CH17-164J11.1	0	0	1.1674	1	1	chr. 1			0	0	1	16555
SRGAP2B	1745.93	1674.4	1948.35	0.852	0.902	chr. 1		SLIT-ROBO Rho GTPase activating protein 2B	2308	1481	1669	16557
FAM72D	422.11	341.438	284.84	0.494	0.564	chr. 1	S	family with sequence similarity 72, member D	558	302	244	16569
RP11-403I13.8	305.613	400.229	421.423	0.407	0.473	chr. 1		retained_intron	404	354	361	16574
RNVU1-14	2.2694	6.7835	1.1674	0.597	0.237	chr. 1		RNA, variant U1 small nuclear 14	3	6	1	16594
NBPF8	1304.15	1280.96	995.772	0.938	0.955	chr. 1		neuroblastoma breakpoint family, member 8	1724	1133	853	16598
PFN1P3	0.7565	1.1306	4.6695	0.916	1	chr. 1			1	1	4	16609
U1	0	0	1.1674	1	1	chr. 1		U1 spliceosomal RNA	0	0	1	16613
CH17-262O2.1	0.7565	0	0	0.697	1	chr. 1			1	0	0	16617
NBPF25P	106.662	101.753	85.2185	0.917	0.908	chr. 1		neuroblastoma breakpoint family member 25 pseudogene; Derived by automated computational analysis using gene prediction method: BestRefSeq.	141	90	73	16619
GPR89A	837.411	712.271	848.683	0.538	0.652	chr. 1	U	G protein-coupled receptor 89A	1107	630	727	16622
PDZK1	33.2846	62.1824	40.8582	0.37	0.149	chr. 1	T	PDZ domain containing 1	44	55	35	16643
CD160	3.0259	2.2612	9.339	0.904	1	chr. 1		CD160 molecule	4	2	8	16655
RNF115	1276.92	1048.06	1047.14	0.438	0.581	chr. 1		ring finger protein 115	1688	927	897	16666
POLR3C	1045.44	1002.83	971.257	0.862	0.904	chr. 1	K	polymerase (RNA) III (DNA directed) polypeptide C (62kD)	1382	887	832	16670
NUDT17	37.067	18.0894	26.8497	0.422	0.146	chr. 1	R	nudix (nucleoside diphosphate linked moiety X)-type motif 17	49	16	23	16679
PIAS3	1813.26	2241.96	2198.17	0.387	0.563	chr. 1	O	protein inhibitor of activated STAT, 3	2397	1983	1883	16686
ANKRD35	0	0	2.3348	1	1	chr. 1		ankyrin repeat domain 35	0	0	2	16702
ITGA10	16.6423	49.7459	30.3518	0.234	0.02	chr. 1		integrin, alpha 10	22	44	26	16707
PEX11B	706.542	663.656	687.585	0.808	0.861	chr. 1	U	peroxisomal biogenesis factor 11 beta	934	587	589	16716
GNRHR2	68.0822	48.6154	51.3646	0.575	0.43	chr. 1		gonadotropin-releasing hormone (type 2) receptor 2; Derived by automated computational analysis using gene prediction method: BestRefSeq.	90	43	44	16723
RBM8A	3923.05	4262.32	4294.78	0.701	0.825	chr. 1	R	RNA binding motif protein 8A	5186	3770	3679	16729
RP11-315I20.1	3.0259	3.3918	1.1674	0.958	1	chr. 1			4	3	1	16736
LIX1L	1673.31	1483.33	1565.45	0.607	0.734	chr. 1	S	Lix1 homolog (chicken) like	2212	1312	1341	16755
ANKRD34A	133.138	122.104	116.738	0.837	0.833	chr. 1	R	ankyrin repeat domain 34A	176	108	100	16758
POLR3GL	729.992	539.291	600.031	0.309	0.404	chr. 1	K	polymerase (RNA) III (DNA directed) polypeptide G (32kD)-like	965	477	514	16767
TXNIP	4496.45	2782.38	2780.69	0.112	0.182	chr. 1	K	thioredoxin interacting protein	5944	2461	2382	16774
HFE2	0.7565	1.1306	1.1674	0.916	1	chr. 1		hemochromatosis type 2 (juvenile)	1	1	1	16781
RP11-458D21.1	51.4399	47.4848	42.0255	0.897	0.855	chr. 1		Derived by automated computational analysis using gene prediction method: Gnomon.	68	42	36	16794
NBPF10	2913.92	2555.13	2109.45	0.561	0.71	chr. 1		neuroblastoma breakpoint family, member 10	3852	2260	1807	16801
NOTCH2NL	33.2846	22.6118	23.3475	0.641	0.457	chr. 1		notch 2 N-terminal like	44	20	20	16816
NOTCH2NL	1030.31	791.413	736.614	0.338	0.464	chr. 1		notch 2 N-terminal like	1362	700	631	16819
CH17-353B19.1	5.2953	5.653	3.5021	0.969	1	chr. 1			7	5	3	16827
NUDT4P2	158.102	139.062	122.575	0.748	0.74	chr. 1			209	123	105	16831
U1	1.5129	0	2.3348	0.677	0.515	chr. 1		U1 spliceosomal RNA	2	0	2	16838
HYDIN2	3.7823	1.1306	0	0.671	0.412	chr. 1		HYDIN2, axonemal central pair apparatus protein (pseudogene)	5	1	0	16850
NBPF12	714.106	747.32	749.456	0.858	0.908	chr. 1		neuroblastoma breakpoint family, member 12	944	661	642	16858
PFN1P8	9.8341	11.3059	15.1759	0.912	1	chr. 1			13	10	13	16875
RP11-325P15.2	3.0259	2.2612	5.8369	0.904	1	chr. 1			4	2	5	16886
PRKAB2	624.843	990.396	1073.99	0.157	0.209	chr. 1	T	protein kinase, AMP-activated, beta 2 non-catalytic subunit	826	876	920	16888
RP11-337C18.8	43.8752	59.9212	64.2057	0.618	0.477	chr. 1			58	53	55	16893
RP11-337C18.10	6.8082	1.1306	3.5021	0.5	0.067	chr. 1		processed_transcript	9	1	3	16897
FMO5	83.2116	52.0071	60.7036	0.424	0.249	chr. 1	P	flavin containing monooxygenase 5	110	46	52	16899
RP11-337C18.9	22.6941	29.3953	30.3518	0.758	0.577	chr. 1			30	26	26	16916
PDIA3P1	46.9011	52.0071	42.0255	0.868	0.855	chr. 1			62	46	36	16918
CCT8P1	19.6682	11.3059	19.8454	0.617	0.331	chr. 1			26	10	17	16920
CHD1L	1509.91	1474.29	1420.7	0.916	0.942	chr. 1	L	chromodomain helicase DNA binding protein 1-like	1996	1304	1217	16924
LINC00624	18.1553	23.7424	25.6823	0.772	0.641	chr. 1		long intergenic non-protein coding RNA 624	24	21	22	16942
BCL9	1046.2	1198.42	1201.23	0.581	0.715	chr. 1	K	B-cell CLL/lymphoma 9	1383	1060	1029	16955
ACP6	458.42	430.755	463.448	0.826	0.864	chr. 1	R	acid phosphatase 6, lysophosphatidic	606	381	397	16962
GPR89B	454.638	570.948	507.809	0.438	0.541	chr. 1	U	G protein-coupled receptor 89B	601	505	435	17001
PDZK1P2	4.5388	14.6977	12.8411	0.441	0.11	chr. 1			6	13	11	17015
RP11-94I2.4	1.5129	3.3918	3.5021	0.755	0.714	chr. 1			2	3	3	17024
RNVU1-7	0	0	2.3348	1	1	chr. 1		RNA, variant U1 small nuclear 7	0	0	2	17027
NBPF11	622.574	585.645	581.353	0.817	0.863	chr. 1		neuroblastoma breakpoint family, member 11	823	518	498	17031
PFN1P4	0.7565	0	1.1674	0.697	1	chr. 1			1	0	1	17044
RP4-565E6.1	1.5129	2.2612	5.8369	0.886	1	chr. 1		Derived by automated computational analysis using gene prediction method: Gnomon.	2	2	5	17048
XXyac-YX155B6.5	0.7565	0	1.1674	0.697	1	chr. 1			1	0	1	17063
RP11-495P10.9	0.7565	3.3918	0	0.636	0.412	chr. 1			1	3	0	17084
RP11-495P10.8	2.2694	4.5224	0	0.755	0.499	chr. 1			3	4	0	17086
RP11-495P10.5	0	9.0447	8.1716	0.413	0.01	chr. 1			0	8	7	17088
RP11-495P10.7	0	2.2612	0	0.633	0.515	chr. 1			0	2	0	17090
RP11-495P10.3	1.5129	0	0	0.677	0.515	chr. 1			2	0	0	17094
RP6-74O6.6	4.5388	3.3918	3.5021	0.884	1	chr. 1			6	3	3	17100
LINC01138	58.2481	114.189	122.575	0.245	0.095	chr. 1		long intergenic non-protein coding RNA 1138	77	101	105	17104
RP11-495P10.1	3.0259	3.3918	4.6695	0.958	1	chr. 1			4	3	4	17117
RP11-495P10.10	1.5129	1.1306	3.5021	0.929	1	chr. 1			2	1	3	17120
PPIAL4G	0.7565	2.2612	1.1674	0.745	1	chr. 1	O	peptidylprolyl isomerase A (cyclophilin A)-like 4G	1	2	1	17122
NBPF14	5403.46	3863.22	3539.48	0.203	0.348	chr. 1		neuroblastoma breakpoint family, member 14	7143	3417	3032	17127
NUDT4P1	158.102	139.062	122.575	0.748	0.74	chr. 1			209	123	105	17152
PDE4DIP	4603.87	2723.59	2588.07	0.094	0.145	chr. 1	S	phosphodiesterase 4D interacting protein	6086	2409	2217	17158
RP4-791M13.4	0.7565	0	0	0.697	1	chr. 1			1	0	0	17244
RP4-791M13.3	27.2329	14.6977	11.6738	0.53	0.22	chr. 1			36	13	10	17246
NBPF9	3604.57	3423.43	3269.82	0.809	0.88	chr. 1		neuroblastoma breakpoint family, member 9	4765	3028	2801	17248
CH17-189H20.1	96.828	162.805	166.935	0.279	0.187	chr. 1			128	144	143	17270
WI2-1896O14.1	34.0411	30.5259	18.678	0.885	0.843	chr. 1			45	27	16	17274
RP11-326G21.1	8.3212	11.3059	19.8454	0.816	0.738	chr. 1			11	10	17	17276
SEC22B	11.347	7.9141	14.0085	0.788	0.738	chr. 1		SEC22 vesicle trafficking protein homolog B (S. cerevisiae) (gene/pseudogene)	15	7	12	17280
NBPF14	1995.56	1690.23	1588.8	0.486	0.64	chr. 1		neuroblastoma breakpoint family, member 14	2638	1495	1361	17282
LINC00869	49.9269	110.798	110.901	0.2	0.051	chr. 1		long intergenic non-protein coding RNA 869	66	98	95	17298
RP11-353N4.6	1.5129	2.2612	4.6695	0.886	1	chr. 1			2	2	4	17309
U1	3.0259	1.1306	0	0.737	0.647	chr. 1		U1 spliceosomal RNA	4	1	0	17311
RP11-353N4.5	0	1.1306	0	0.668	1	chr. 1			0	1	0	17313
FAM231D	4.5388	0	0	0.53	0.083	chr. 1		family with sequence similarity 231, member D	6	0	0	17321
FCGR1A	2.2694	3.3918	3.5021	0.863	0.714	chr. 1		Fc fragment of IgG, high affinity Ia, receptor (CD64)	3	3	3	17328
HIST2H2BF	437.995	391.184	423.757	0.698	0.755	chr. 1	B	histone cluster 2, H2bf	579	346	363	17335
RP11-196G18.3	10.5906	7.9141	14.0085	0.83	0.738	chr. 1			14	7	12	17343
HIST2H3D	1.5129	1.1306	2.3348	0.929	1	chr. 1	B	histone cluster 2, H3d	2	1	2	17345
HIST2H4A	330.577	196.723	261.492	0.197	0.165	chr. 1	B	histone cluster 2, H4a	437	174	224	17348
HIST2H3C	37.067	29.3953	29.1844	0.758	0.651	chr. 1	B	histone cluster 2, H3c	49	26	25	17357
HIST2H2AA4	177.014	4.5224	3.5021	0.407	0	chr. 1	B	histone cluster 2, H2aa4	234	4	3	17360
HIST2H2BE	427.405	417.188	400.41	0.932	0.943	chr. 1	B	histone cluster 2, H2be	565	369	343	17363
HIST2H2BD	8.3212	7.9141	23.3475	0.972	1	chr. 1		histone cluster 2, H2bd (pseudogene)	11	7	20	17368
RP11-196G18.22	142.973	106.275	117.905	0.506	0.445	chr. 1		sense_overlapping	189	94	101	17370
RP11-196G18.24	11.347	10.1753	5.8369	0.931	1	chr. 1			15	9	5	17372
HIST2H2BC	9.8341	6.7835	0	0.796	0.576	chr. 1		histone cluster 2, H2bc (pseudogene)	13	6	0	17374
HIST2H2AA4	194.412	293.953	344.376	0.283	0.272	chr. 1		histone cluster 2, H2aa4	257	260	295	17376
HIST2H3A	37.067	29.3953	29.1844	0.758	0.651	chr. 1	B	histone cluster 2, H3a	49	26	25	17379
HIST2H4B	155.076	166.197	148.257	0.857	0.878	chr. 1	B	histone cluster 2, H4b	205	147	127	17382
RP11-196G18.23	49.9269	49.7459	50.1972	0.995	1	chr. 1			66	44	43	17389
HIST2H2AC	8.3212	13.5671	8.1716	0.701	0.529	chr. 1		histone cluster 2, H2ac	11	12	7	17391
HIST2H2AB	0.7565	0	0	0.697	1	chr. 1		histone cluster 2, H2ab	1	0	0	17394
BOLA1	132.382	145.846	159.93	0.812	0.818	chr. 1	T	bolA family member 1	175	129	137	17397
SV2A	3075.04	3611.1	3265.15	0.482	0.662	chr. 1	U	synaptic vesicle glycoprotein 2A	4065	3194	2797	17405
SF3B4	3931.37	4223.88	3855.84	0.738	0.849	chr. 1	A	splicing factor 3b, subunit 4, 49kDa	5197	3736	3303	17410
MTMR11	437.995	461.281	518.315	0.854	0.897	chr. 1	S	myotubularin related protein 11	579	408	444	17415
OTUD7B	1300.37	1240.26	1145.2	0.839	0.891	chr. 1	O	OTU deubiquitinase 7B	1719	1097	981	17428
RP11-458I7.1	0	1.1306	0	0.668	1	chr. 1			0	1	0	17434
VPS45	1403.25	1510.47	1458.05	0.751	0.846	chr. 1	U	vacuolar protein sorting 45 homolog (S. cerevisiae)	1855	1336	1249	17436
PLEKHO1	2001.62	2525.74	2450.32	0.347	0.526	chr. 1		pleckstrin homology domain containing, family O member 1	2646	2234	2099	17456
ANP32E	3301.99	4189.96	4277.27	0.326	0.515	chr. 1		acidic (leucine-rich) nuclear phosphoprotein 32 family, member E	4365	3706	3664	17470
CA14	7.5647	14.6977	7.0043	0.607	0.281	chr. 1		carbonic anhydrase XIV	10	13	6	17493
APH1A	5889.86	5701.56	5652.44	0.876	0.922	chr. 1	O	APH1A gamma secretase subunit	7786	5043	4842	17502
C1orf54	12.1035	10.1753	14.0085	0.888	0.879	chr. 1		chromosome 1 open reading frame 54	16	9	12	17516
CIART	351.001	235.163	248.651	0.275	0.28	chr. 1	R	circadian associated repressor of transcription	464	208	213	17523
MRPS21	1522.01	1514.99	1491.91	0.983	0.984	chr. 1	J	mitochondrial ribosomal protein S21	2012	1340	1278	17536
PRPF3	2370.77	2258.92	2095.44	0.826	0.888	chr. 1	A	pre-mRNA processing factor 3	3134	1998	1795	17544
RPRD2	1779.21	1831.56	1592.3	0.897	0.944	chr. 1	K	regulation of nuclear pre-mRNA domain containing 2	2352	1620	1364	17553
TARS2	1236.83	1252.69	1221.08	0.957	0.98	chr. 1	J	threonyl-tRNA synthetase 2, mitochondrial (putative)	1635	1108	1046	17561
ECM1	3669.63	2783.51	2403.63	0.274	0.439	chr. 1	O	extracellular matrix protein 1	4851	2462	2059	17582
FALEC	1.5129	4.5224	3.5021	0.658	0.499	chr. 1		focally amplified long non-coding RNA in epithelial cancer	2	4	3	17593
RP11-54A4.2	0	2.2612	5.8369	0.633	0.515	chr. 1			0	2	5	17595
ADAMTSL4	390.338	111.928	133.081	0.038	0.001	chr. 1	O	ADAMTS-like 4	516	99	114	17597
ADAMTSL4-AS1	5.2953	7.9141	10.5064	0.8	0.826	chr. 1		ADAMTSL4 antisense RNA 1	7	7	9	17612
MCL1	7647.9	9646.19	9974.06	0.325	0.525	chr. 1	U	myeloid cell leukemia 1	10110	8532	8544	17620
ENSA	4858.04	4271.37	4556.27	0.559	0.715	chr. 1	S	endosulfine alpha	6422	3778	3903	17630
GOLPH3L	1142.27	1195.03	1134.69	0.848	0.909	chr. 1	U	golgi phosphoprotein 3-like	1510	1057	972	17659
CTSS	618.791	475.978	465.783	0.377	0.47	chr. 1		cathepsin S	818	421	399	17681
CTSK	38.5799	35.0483	44.3603	0.892	0.86	chr. 1		cathepsin K	51	31	38	17695
ARNT	1527.31	1712.84	1677.52	0.623	0.758	chr. 1	K	aryl hydrocarbon receptor nuclear translocator	2019	1515	1437	17703
RP11-235D19.2	0.7565	0	0	0.697	1	chr. 1			1	0	0	17724
SETDB1	891.876	950.826	894.21	0.794	0.869	chr. 1	R	SET domain, bifurcated 1	1179	841	766	17728
CERS2	5271.83	4975.72	4834.1	0.784	0.866	chr. 1	U	ceramide synthase 2	6969	4401	4141	17756
RP11-316M1.12	22.6941	9.0447	21.0128	0.436	0.098	chr. 1			30	8	18	17780
ANXA9	9.0776	2.2612	5.8369	0.499	0.156	chr. 1		annexin A9	12	2	5	17785
FAM63A	193.656	111.928	169.269	0.239	0.15	chr. 1	S	family with sequence similarity 63, member A	256	99	145	17789
PRUNE	687.63	906.733	951.412	0.328	0.452	chr. 1	C	prune exopolyphosphatase	909	802	815	17803
BNIPL	10.5906	18.0894	17.5106	0.637	0.361	chr. 1		BCL2/adenovirus E1B 19kD interacting protein like	14	16	15	17823
C1orf56	163.397	130.018	145.922	0.579	0.558	chr. 1		chromosome 1 open reading frame 56	216	115	125	17835
CDC42SE1	3037.22	4782.39	4750.05	0.124	0.212	chr. 1	U	CDC42 small effector 1	4015	4230	4069	17840
MLLT11	630.138	1421.15	1540.94	0.047	0.027	chr. 1	K	myeloid/lymphoid or mixed-lineage leukemia (trithorax homolog, Drosophila); translocated to, 11	833	1257	1320	17851
GABPB2	289.728	272.472	222.969	0.848	0.865	chr. 1		GA binding protein transcription factor, beta subunit 2	383	241	191	17854
RP11-68I18.10	15.8858	11.3059	17.5106	0.766	0.595	chr. 1		sense_overlapping	21	10	15	17865
SEMA6C	422.866	360.658	346.711	0.597	0.665	chr. 1		sema domain, transmembrane domain (TM), and cytoplasmic domain, (semaphorin) 6C	559	319	297	17867
TNFAIP8L2	0	1.1306	1.1674	0.668	1	chr. 1	K	tumor necrosis factor, alpha-induced protein 8-like 2	0	1	1	17884
SCNM1	710.324	885.252	940.905	0.417	0.551	chr. 1		sodium channel modifier 1	939	783	806	17887
LYSMD1	137.677	167.327	192.617	0.628	0.617	chr. 1	R	LysM, putative peptidoglycan-binding, domain containing 1	182	148	165	17898
TMOD4	4.5388	1.1306	0	0.617	0.261	chr. 1		tropomodulin 4 (muscle)	6	1	0	17903
VPS72	1223.21	1136.24	988.768	0.756	0.834	chr. 1	S	vacuolar protein sorting 72 homolog (S. cerevisiae)	1617	1005	847	17914
PIP5K1A	4937.47	4672.73	4438.36	0.794	0.872	chr. 1		phosphatidylinositol-4-phosphate 5-kinase, type I, alpha	6527	4133	3802	17923
PSMD4	4538.81	4790.31	4604.13	0.799	0.888	chr. 1	O	proteasome (prosome, macropain) 26S subunit, non- ATPase, 4	6000	4237	3944	17950
RP11-126K1.2	15.1294	15.8283	14.0085	0.966	1	chr. 1			20	14	12	17969
ZNF687	1292.05	1396.28	1404.35	0.74	0.838	chr. 1	R	zinc finger protein 687	1708	1235	1203	17972
PI4KB	3534.98	3838.35	3688.91	0.704	0.826	chr. 1	I	phosphatidylinositol 4-kinase, catalytic, beta	4673	3395	3160	17986
RN7SL444P	0.7565	0	1.1674	0.697	1	chr. 1		misc_RNA	1	0	1	18011
RFX5	3354.94	3131.73	2913.77	0.75	0.842	chr. 1		regulatory factor X, 5 (influences HLA class II expression)	4435	2770	2496	18015
RP11-126K1.6	17.3988	14.6977	21.0128	0.871	0.818	chr. 1			23	13	18	18055
PSMB4	6625.15	7348.83	7062.63	0.628	0.78	chr. 1	O	proteasome (prosome, macropain) subunit, beta type, 4	8758	6500	6050	18088
POGZ	2683.95	2924.84	2609.09	0.697	0.819	chr. 1	R	pogo transposable element with ZNF domain	3548	2587	2235	18097
CGN	248.122	150.368	178.609	0.238	0.185	chr. 1	Z	cingulin	328	133	153	18134
TUFT1	2228.56	3934.45	3460.1	0.082	0.119	chr. 1		tuftelin 1	2946	3480	2964	18150
RP11-74C1.4	0.7565	1.1306	1.1674	0.916	1	chr. 1		sense_intronic	1	1	1	18162
RP11-74C1.2	0	0	2.3348	1	1	chr. 1			0	0	2	18166
RP11-404E16.1	0.7565	1.1306	1.1674	0.916	1	chr. 1			1	1	1	18168
SNX27	1186.9	1313.74	1344.82	0.67	0.787	chr. 1		sorting nexin family member 27	1569	1162	1152	18170
RP11-98D18.15	0	0	5.8369	1	1	chr. 1			0	0	5	18206
MRPL9	1491	1459.59	1644.83	0.925	0.948	chr. 1	J	mitochondrial ribosomal protein L9	1971	1291	1409	18210
OAZ3	17.3988	18.0894	17.5106	0.969	1	chr. 1		ornithine decarboxylase antizyme 3	23	16	15	18224
RP11-98D18.3	0.7565	1.1306	1.1674	0.916	1	chr. 1			1	1	1	18236
RP11-98D18.2	0	0	2.3348	1	1	chr. 1		sense_intronic	0	0	2	18238
RP11-98D18.16	3.7823	1.1306	0	0.671	0.412	chr. 1			5	1	0	18240
TDRKH	795.805	566.425	543.997	0.262	0.349	chr. 1	R	tudor and KH domain containing	1052	501	466	18242
RP11-98D18.9	28.7458	23.7424	36.1887	0.818	0.754	chr. 1			38	21	31	18269
RP11-98D18.17	0	1.1306	0	0.668	1	chr. 1			0	1	0	18272
C2CD4D	0	1.1306	0	0.668	1	chr. 1		C2 calcium-dependent domain containing 4D	0	1	0	18283
THEM4	719.402	710.01	721.438	0.958	0.969	chr. 1	R	thioesterase superfamily member 4	951	628	618	18295
S100A10	8894.56	5121.57	5616.25	0.082	0.125	chr. 1	R	S100 calcium binding protein A10	11758	4530	4811	18306
NBPF18P	22.6941	20.3506	15.1759	0.904	0.855	chr. 1		neuroblastoma breakpoint family, member 18, pseudogene; Derived by automated computational analysis using gene prediction method: BestRefSeq.	30	18	13	18313
S100A11	5541.13	9734.38	9528.12	0.078	0.122	chr. 1	R	S100 calcium binding protein A11	7325	8610	8162	18317
TCHH	9.8341	12.4365	3.5021	0.849	0.879	chr. 1		trichohyalin	13	11	3	18326
FLG-AS1	7.5647	6.7835	7.0043	0.942	1	chr. 1		FLG antisense RNA 1	10	6	6	18338
HRNR	39.3364	50.8765	19.8454	0.696	0.549	chr. 1		hornerin	52	45	17	18346
FLG	27.9893	38.44	45.5277	0.675	0.513	chr. 1		filaggrin	37	34	39	18349
FLG2	0	0	2.3348	1	1	chr. 1	R	filaggrin family member 2	0	0	2	18352
LCE3D	0	75.7495	50.1972	0.651	0	chr. 1		late cornified envelope 3D	0	67	43	18379
LCE3A	0	3.3918	3.5021	0.571	0.273	chr. 1		late cornified envelope 3A	0	3	3	18385
LCE2A	4.5388	3.3918	1.1674	0.884	1	chr. 1		late cornified envelope 2A	6	3	1	18401
IVL	6.8082	7.9141	15.1759	0.92	0.841	chr. 1	D	involucrin	9	7	13	18453
LINC01527	1.5129	0	2.3348	0.677	0.515	chr. 1		long intergenic non-protein coding RNA 1527	2	0	2	18456
PRR9	0	3.3918	0	0.571	0.273	chr. 1		proline rich 9	0	3	0	18512
RP1-140J1.4	0.7565	0	0	0.697	1	chr. 1			1	0	0	18515
BX470102.3	5.2953	1.1306	3.5021	0.572	0.165	chr. 1			7	1	3	18566
S100A6	10163.9	4403.65	4542.26	0.033	0.021	chr. 1		S100 calcium binding protein A6	13436	3895	3891	18568
S100A5	3.0259	5.653	4.6695	0.75	0.561	chr. 1		S100 calcium binding protein A5	4	5	4	18578
S100A4	47.6575	26.0036	19.8454	0.433	0.169	chr. 1		S100 calcium binding protein A4	63	23	17	18583
S100A3	354.027	198.984	254.488	0.162	0.121	chr. 1		S100 calcium binding protein A3	468	176	218	18594
S100A2	163.397	120.973	122.575	0.481	0.436	chr. 1		S100 calcium binding protein A2	216	107	105	18599
S100A16	2561.4	2142.47	2206.34	0.449	0.615	chr. 1		S100 calcium binding protein A16	3386	1895	1890	18612
S100A14	6.8082	10.1753	17.5106	0.776	0.576	chr. 1		S100 calcium binding protein A14	9	9	15	18622
S100A13	3895.81	4007.94	4188.55	0.894	0.944	chr. 1	U	S100 calcium binding protein A13	5150	3545	3588	18633
RP1-178F15.5	23.4505	45.2236	32.6865	0.411	0.154	chr. 1		processed_transcript	31	40	28	18646
S100A1	14.3729	20.3506	11.6738	0.732	0.506	chr. 1		S100 calcium binding protein A1	19	18	10	18650
RP1-178F15.4	21.1811	12.4365	16.3433	0.617	0.373	chr. 1			28	11	14	18660
CHTOP	3136.32	3292.28	3241.8	0.822	0.9	chr. 1	K	chromatin target of PRMT1	4146	2912	2777	18663
SNAPIN	1021.23	904.472	870.863	0.626	0.733	chr. 1	U	SNAP-associated protein	1350	800	746	18677
ILF2	8313.59	8999.49	8458.81	0.706	0.832	chr. 1	K	interleukin enhancer binding factor 2	10990	7960	7246	18683
NPR1	15.1294	11.3059	8.1716	0.8	0.682	chr. 1	T	natriuretic peptide receptor 1	20	10	7	18693
INTS3	3653.74	3502.57	3042.18	0.843	0.9	chr. 1	S	integrator complex subunit 3	4830	3098	2606	18706
AL513523.2	117.253	174.111	130.746	0.368	0.308	chr. 1			155	154	112	18728
SLC27A3	119.522	193.331	148.257	0.282	0.212	chr. 1		solute carrier family 27 (fatty acid transporter), member 3	158	171	127	18731
RP11-216N14.5	0.7565	0	1.1674	0.697	1	chr. 1			1	0	1	18754
GATAD2B	2128.7	2318.84	2267.04	0.702	0.82	chr. 1	K	GATA zinc finger domain containing 2B	2814	2051	1942	18756
RP11-216N14.7	1.5129	9.0447	2.3348	0.435	0.044	chr. 1			2	8	2	18759
DENND4B	1968.33	2243.09	2161.98	0.571	0.724	chr. 1	R	DENN/MADD domain containing 4B	2602	1984	1852	18763
CRTC2	1928.99	2126.64	1981.04	0.667	0.794	chr. 1	K	CREB regulated transcription coactivator 2	2550	1881	1697	18780
SLC39A1	3913.21	4227.27	4169.87	0.72	0.837	chr. 1		solute carrier family 39 (zinc transporter), member 1	5173	3739	3572	18795
RP11-422P24.10	4.5388	3.3918	4.6695	0.884	1	chr. 1			6	3	4	18819
CREB3L4	275.355	217.073	254.488	0.499	0.528	chr. 1	K	cAMP responsive element binding protein 3-like 4	364	192	218	18821
JTB	1575.72	1687.97	1864.3	0.763	0.857	chr. 1	U	jumping translocation breakpoint	2083	1493	1597	18842
RP11-422P24.11	26.4764	15.8283	24.5149	0.591	0.301	chr. 1			35	14	21	18853
RAB13	5038.08	3834.96	3686.57	0.273	0.444	chr. 1	R	RAB13, member RAS oncogene family	6660	3392	3158	18855
RPS27	9557.98	9656.36	10066.3	0.961	0.984	chr. 1	J	ribosomal protein S27	12635	8541	8623	18863
NUP210L	2.2694	1.1306	4.6695	0.82	1	chr. 1	U	nucleoporin 210kDa-like	3	1	4	18870
RP11-422P24.9	0	1.1306	0	0.668	1	chr. 1			0	1	0	18877
TPM3	20236.3	19563.7	18954.7	0.868	0.918	chr. 1	S	tropomyosin 3	26751	17304	16237	18885
RN7SL431P	0	1.1306	0	0.668	1	chr. 1		misc_RNA	0	1	0	18923
C1orf43	3177.92	3409.86	3482.28	0.745	0.852	chr. 1	S	chromosome 1 open reading frame 43	4201	3016	2983	18930
UBAP2L	8601.05	8765.46	7347.47	0.927	0.965	chr. 1	O	ubiquitin associated protein 2-like	11370	7753	6294	18946
HAX1	1687.68	1761.46	1818.77	0.85	0.913	chr. 1	S	HCLS1 associated protein X-1	2231	1558	1558	18983
AQP10	0	0	2.3348	1	1	chr. 1	G	aquaporin 10	0	0	2	19009
ATP8B2	2584.1	2889.79	2620.76	0.617	0.764	chr. 1	P	ATPase, aminophospholipid transporter, class I, type 8B, member 2	3416	2556	2245	19015
RP11-350G8.5	0.7565	2.2612	1.1674	0.745	1	chr. 1			1	2	1	19030
IL6R	52.9528	16.9588	22.1802	0.219	0.015	chr. 1	U	interleukin 6 receptor	70	15	19	19032
SHE	6.0518	4.5224	3.5021	0.868	0.808	chr. 1	R	Src homology 2 domain containing E	8	4	3	19049
RP11-350G8.9	0	0	1.1674	1	1	chr. 1			0	0	1	19056
TDRD10	1.5129	0	0	0.677	0.515	chr. 1		tudor domain containing 10	2	0	0	19058
UBE2Q1	2110.55	2237.44	2191.16	0.793	0.879	chr. 1	O	ubiquitin-conjugating enzyme E2Q family member 1	2790	1979	1877	19066
UBE2Q1-AS1	0.7565	0	0	0.697	1	chr. 1		UBE2Q1 antisense RNA 1	1	0	0	19075
CHRNB2	3.0259	2.2612	3.5021	0.904	1	chr. 1	U	cholinergic receptor, nicotinic, beta 2 (neuronal)	4	2	3	19077
ADAR	13910.7	14541.6	13405	0.829	0.909	chr. 1	K	adenosine deaminase, RNA-specific	18389	12862	11483	19082
KCNN3	46.9011	107.406	102.729	0.194	0.041	chr. 1	U	potassium intermediate/small conductance calcium- activated channel, subfamily N, member 3	62	95	88	19098
PMVK	633.164	504.243	395.74	0.43	0.531	chr. 1	I	phosphomevalonate kinase	837	446	339	19108
RP11-307C12.13	0.7565	0	0	0.697	1	chr. 1			1	0	0	19111
PBXIP1	2167.28	2444.33	2159.65	0.597	0.746	chr. 1	K	pre-B-cell leukemia homeobox interacting protein 1	2865	2162	1850	19113
Metazoa_SRP	0.7565	0	0	0.697	1	chr. 1		Metazoan signal recognition particle RNA	1	0	0	19124
PYGO2	2081.05	1924.26	1998.55	0.727	0.823	chr. 1	R	pygopus family PHD finger 2	2751	1702	1712	19126
RP11-307C12.12	13.6164	14.6977	15.1759	0.945	1	chr. 1			18	13	13	19132
SHC1	12971.9	13859.9	12883.2	0.749	0.861	chr. 1	T	SHC (Src homology 2 domain containing) transforming protein 1	17148	12259	11036	19134
CKS1B	2387.41	2291.7	2499.35	0.852	0.904	chr. 1	T	CDC28 protein kinase regulatory subunit 1B	3156	2027	2141	19156
FLAD1	841.95	1071.8	991.102	0.37	0.513	chr. 1	H	flavin adenine dinucleotide synthetase 1	1113	948	849	19169
LENEP	0.7565	0	0	0.697	1	chr. 1		lens epithelial protein	1	0	0	19189
ZBTB7B	670.231	940.65	965.42	0.252	0.358	chr. 1	R	zinc finger and BTB domain containing 7B	886	832	827	19194
DCST2	9.0776	3.3918	5.8369	0.584	0.265	chr. 1	R	DC-STAMP domain containing 2	12	3	5	19206
DCST1	1.5129	2.2612	3.5021	0.886	1	chr. 1		DC-STAMP domain containing 1	2	2	3	19215
RP11-307C12.11	40.8493	37.3095	40.8582	0.895	0.865	chr. 1		uncharacterized LOC100505666; Derived by automated computational analysis using gene prediction method: BestRefSeq.	54	33	35	19225
ADAM15	4840.64	4076.91	3810.32	0.45	0.628	chr. 1	O	ADAM metallopeptidase domain 15	6399	3606	3264	19227
EFNA4	192.143	249.86	220.634	0.473	0.49	chr. 1		ephrin-A4	254	221	189	19272
EFNA3	149.024	162.805	157.596	0.821	0.825	chr. 1	S	ephrin-A3	197	144	135	19282
EFNA1	40.0928	108.537	81.7163	0.148	0.016	chr. 1	O	ephrin-A1	53	96	70	19289
SLC50A1	951.638	963.262	968.922	0.96	0.982	chr. 1		solute carrier family 50 (sugar efflux transporter), member 1	1258	852	830	19297
DPM3	127.843	115.32	135.416	0.81	0.795	chr. 1	S	dolichyl-phosphate mannosyltransferase polypeptide 3	169	102	116	19317
KRTCAP2	963.741	1034.49	1054.14	0.771	0.853	chr. 1	S	keratinocyte associated protein 2	1274	915	903	19326
RP11-201K10.3	3.7823	0	0	0.56	0.148	chr. 1			5	0	0	19338
TRIM46	5.2953	3.3918	4.6695	0.819	0.786	chr. 1	R	tripartite motif containing 46	7	3	4	19341
MUC1	180.04	150.368	121.407	0.644	0.643	chr. 1		mucin 1, cell surface associated	238	133	104	19361
AC234582.2	2.2694	0	2.3348	0.64	0.273	chr. 1			3	0	2	19417
AC234582.1	0.7565	0	1.1674	0.697	1	chr. 1			1	0	1	19420
THBS3	223.158	247.599	253.321	0.76	0.799	chr. 1	O	thrombospondin 3	295	219	217	19425
RP11-263K19.4	18.1553	23.7424	22.1802	0.772	0.641	chr. 1			24	21	19	19442
MTX1	996.269	1088.76	1159.2	0.715	0.815	chr. 1	U	metaxin 1	1317	963	993	19449
GBAP1	138.434	167.327	163.433	0.637	0.629	chr. 1		retained_intron	183	148	140	19463
MTX1P1	0	0	1.1674	1	1	chr. 1			0	0	1	19472
GBA	2632.51	2475.99	2429.31	0.779	0.859	chr. 1	G	glucosidase, beta, acid	3480	2190	2081	19474
FAM189B	2233.85	2230.65	2379.11	0.994	0.991	chr. 1	U	family with sequence similarity 189, member B	2953	1973	2038	19495
SCAMP3	2336.73	2429.64	2633.6	0.859	0.921	chr. 1	U	secretory carrier membrane protein 3	3089	2149	2256	19512
CLK2	1307.93	1418.89	1453.38	0.728	0.83	chr. 1	T	CDC-like kinase 2	1729	1255	1245	19524
HCN3	328.307	293.953	357.217	0.725	0.759	chr. 1		hyperpolarization activated cyclic nucleotide-gated potassium channel 3	434	260	306	19535
FDPS	11412.1	13530.9	12746.6	0.443	0.642	chr. 1	H	farnesyl diphosphate synthase	15086	11968	10919	19548
RUSC1-AS1	174.744	246.469	275.501	0.372	0.365	chr. 1		RUSC1 antisense RNA 1	231	218	236	19579
RUSC1	1763.33	1593	1674.02	0.66	0.773	chr. 1	O	RUN and SH3 domain containing 1	2331	1409	1434	19584
ASH1L	2612.84	2459.03	2223.85	0.782	0.86	chr. 1	R	ash1 (absent, small, or homeotic)-like (Drosophila)	3454	2175	1905	19613
ASH1L-AS1	63.5434	40.7012	36.1887	0.49	0.291	chr. 1		ASH1L antisense RNA 1	84	36	31	19635
RP11-29H23.4	0	1.1306	0	0.668	1	chr. 1			0	1	0	19644
MSTO1	1379.04	1697.01	1653	0.406	0.573	chr. 1	S	misato 1, mitochondrial distribution and morphology regulator	1823	1501	1416	19646
RP11-29H23.5	0.7565	4.5224	1.1674	0.559	0.261	chr. 1			1	4	1	19669
YY1AP1	3134.05	2992.67	2797.03	0.83	0.892	chr. 1		YY1 associated protein 1	4143	2647	2396	19671
DAP3	2715.72	2859.26	2797.03	0.813	0.894	chr. 1	S	death associated protein 3	3590	2529	2396	19714
MSTO2P	111.957	111.928	156.428	0.999	1	chr. 1		misato family member 2, pseudogene; Derived by automated computational analysis using gene prediction method: BestRefSeq.	148	99	134	19760
GON4L	2262.6	2431.9	2128.13	0.745	0.849	chr. 1	S	gon-4-like (C. elegans)	2991	2151	1823	19762
RP11-101O6.2	0	1.1306	0	0.668	1	chr. 1			0	1	0	19789
SYT11	3369.31	3620.15	3649.22	0.74	0.849	chr. 1	R	synaptotagmin XI	4454	3202	3126	19791
RIT1	385.799	454.497	444.77	0.58	0.664	chr. 1	R	Ras-like without CAAX 1	510	402	381	19796
KIAA0907	1633.97	1717.37	1881.81	0.826	0.898	chr. 1	S	KIAA0907	2160	1519	1612	19808
RXFP4	0	0	1.1674	1	1	chr. 1		relaxin/insulin-like family peptide receptor 4	0	0	1	19826
ARHGEF2	3731.66	3361.24	3164.76	0.633	0.766	chr. 1	T	Rho/Rac guanine nucleotide exchange factor (GEF) 2	4933	2973	2711	19829
RP11-336K24.12	16.6423	10.1753	18.678	0.674	0.423	chr. 1			22	9	16	19864
SSR2	5659.14	6766.58	6634.2	0.43	0.626	chr. 1	U	signal sequence receptor, beta (translocon- associated protein beta)	7481	5985	5683	19868
UBQLN4	2407.84	2626.36	2507.52	0.696	0.817	chr. 1	O	ubiquilin 4	3183	2323	2148	19897
LAMTOR2	1239.85	1138.5	1131.19	0.72	0.809	chr. 1	O	late endosomal/lysosomal adaptor, MAPK and MTOR activator 2	1639	1007	969	19902
MEX3A	263.251	427.363	424.925	0.194	0.195	chr. 1	R	mex-3 RNA binding family member A	348	378	364	19921
LMNA	15686.9	8663.71	8240.51	0.069	0.099	chr. 1	Z	lamin A/C	20737	7663	7059	19927
SEMA4A	27.2329	23.7424	24.5149	0.87	0.811	chr. 1	U	sema domain, immunoglobulin domain (Ig), transmembrane domain (TM) and short cytoplasmic domain, (semaphorin) 4A	36	21	21	19964
SLC25A44	1979.68	2003.4	2027.73	0.957	0.981	chr. 1	S	solute carrier family 25, member 44	2617	1772	1737	19990
PMF1-BGLAP	22.6941	35.0483	35.0213	0.596	0.338	chr. 1		PMF1-BGLAP readthrough	30	31	30	19998
PMF1	1124.87	1039.01	967.755	0.741	0.822	chr. 1		polyamine-modulated factor 1	1487	919	829	20007
BGLAP	3.7823	3.3918	0	0.958	1	chr. 1		bone gamma-carboxyglutamate (gla) protein	5	3	0	20019
PAQR6	79.4292	144.715	129.579	0.248	0.128	chr. 1		progestin and adipoQ receptor family member VI	105	128	111	20023
SMG5	5439.01	5589.63	5283.54	0.896	0.947	chr. 1	A	SMG5 nonsense mediated mRNA decay factor	7190	4944	4526	20048
TMEM79	124.061	157.152	154.094	0.572	0.541	chr. 1	S	transmembrane protein 79	164	139	132	20055
C1orf85	740.583	740.536	695.756	0.999	0.997	chr. 1	S	chromosome 1 open reading frame 85	979	655	596	20067
CCT3	11549	13812.4	12974.2	0.424	0.625	chr. 1	O	chaperonin containing TCP1, subunit 3 (gamma)	15267	12217	11114	20095
TSACC	4.5388	3.3918	8.1716	0.884	1	chr. 1		TSSK6 activating co-chaperone	6	3	7	20123
RHBG	0.7565	0	0	0.697	1	chr. 1		Rh family, B glycoprotein (gene/pseudogene)	1	0	0	20140
RP11-139I14.2	0	0	1.1674	1	1	chr. 1			0	0	1	20155
C1orf61	14.3729	6.7835	3.5021	0.581	0.281	chr. 1		chromosome 1 open reading frame 61	19	6	3	20157
RP11-98G7.1	0.7565	2.2612	1.1674	0.745	1	chr. 1			1	2	1	20193
MEF2D	2146.86	2792.56	2564.73	0.298	0.472	chr. 1	K	myocyte enhancer factor 2D	2838	2470	2197	20196
RP11-284F21.8	2.2694	3.3918	0	0.863	0.714	chr. 1			3	3	0	20212
IQGAP3	5569.88	5267.42	4629.81	0.79	0.87	chr. 1		IQ motif containing GTPase activating protein 3	7363	4659	3966	20214
TTC24	0.7565	0	0	0.697	1	chr. 1	R	tetratricopeptide repeat domain 24	1	0	0	20221
APOA1BP	1689.95	1368.01	1361.16	0.399	0.554	chr. 1	G	apolipoprotein A-I binding protein	2234	1210	1166	20232
GPATCH4	1388.12	1613.35	1552.61	0.531	0.685	chr. 1	R	G patch domain containing 4	1835	1427	1330	20241
AL365181.2	23.4505	13.5671	4.6695	0.592	0.303	chr. 1			31	12	4	20263
RP11-284F21.9	0.7565	1.1306	2.3348	0.916	1	chr. 1			1	1	2	20276
BCAN	0	3.3918	5.8369	0.571	0.273	chr. 1	U	brevican	0	3	5	20278
RP11-284F21.10	13.6164	18.0894	16.3433	0.787	0.723	chr. 1			18	16	14	20294
RP11-284F21.7	1.5129	0	3.5021	0.677	0.515	chr. 1			2	0	3	20296
NES	37.067	326.74	305.853	0.321	0	chr. 1	Z	nestin	49	289	262	20298
RP11-66D17.3	20.4247	16.9588	26.8497	0.848	0.755	chr. 1			27	15	23	20301
CRABP2	87.7504	104.014	96.8922	0.72	0.688	chr. 1		cellular retinoic acid binding protein 2	116	92	83	20303
RP11-66D17.5	1.5129	2.2612	1.1674	0.886	1	chr. 1			2	2	1	20312
ISG20L2	1227.75	1801.03	1716.04	0.185	0.295	chr. 1	L	interferon stimulated exonuclease gene 20kDa-like 2	1623	1593	1470	20314
RRNAD1	486.409	455.628	434.264	0.815	0.855	chr. 1	J	ribosomal RNA adenine dimethylase domain containing 1	643	403	372	20323
MRPL24	1074.19	1200.69	1082.16	0.646	0.766	chr. 1	J	mitochondrial ribosomal protein L24	1420	1062	927	20342
HDGF	17469.1	18058.9	16748.3	0.871	0.933	chr. 1	K	hepatoma-derived growth factor	23093	15973	14347	20354
PRCC	2132.49	2748.46	2565.89	0.312	0.488	chr. 1	S	papillary renal cell carcinoma (translocation- associated)	2819	2431	2198	20369
SH2D2A	1.5129	53.1377	47.8624	0.131	0	chr. 1	R	SH2 domain containing 2A	2	47	41	20380
NTRK1	9.8341	15.8283	8.1716	0.687	0.398	chr. 1	T	neurotrophic tyrosine kinase, receptor, type 1	13	14	7	20390
INSRR	3.0259	1.1306	4.6695	0.737	0.647	chr. 1	T	insulin receptor-related receptor	4	1	4	20406
PEAR1	3451.01	2096.11	1886.48	0.107	0.166	chr. 1		platelet endothelial aggregation receptor 1	4562	1854	1616	20409
LRRC71	34.0411	32.7871	25.6823	0.959	0.949	chr. 1	S	leucine rich repeat containing 71	45	29	22	20421
ARHGEF11	2157.45	2319.97	1990.38	0.744	0.848	chr. 1	T	Rho guanine nucleotide exchange factor (GEF) 11	2852	2052	1705	20427
KRT8P45	0.7565	0	0	0.697	1	chr. 1			1	0	0	20443
ETV3L	0	2.2612	4.6695	0.633	0.515	chr. 1		ets variant 3-like	0	2	4	20445
ETV3	1153.61	1511.6	1409.02	0.309	0.461	chr. 1	K	ets variant 3	1525	1337	1207	20448
CYCSP52	0.7565	0	1.1674	0.697	1	chr. 1		Derived by automated computational analysis using gene prediction method: BestRefSeq.	1	0	1	20454
FCRL5	0	2.2612	0	0.633	0.515	chr. 1		Fc receptor-like 5	0	2	0	20464
FCRL2	0.7565	1.1306	0	0.916	1	chr. 1		Fc receptor-like 2	1	1	0	20510
CD5L	0.7565	0	0	0.697	1	chr. 1		CD5 molecule-like	1	0	0	20531
KIRREL	5199.97	7508.24	6505.79	0.173	0.313	chr. 1		kin of IRRE like (Drosophila)	6874	6641	5573	20541
KIRREL-IT1	1.5129	2.2612	0	0.886	1	chr. 1		KIRREL intronic transcript 1 (non-protein coding)	2	2	0	20550
RP11-404O13.1	0.7565	1.1306	2.3348	0.916	1	chr. 1		hCG1654703; Derived by automated computational analysis using gene prediction method: BestRefSeq.	1	1	2	20552
CD1D	0	2.2612	0	0.633	0.515	chr. 1		CD1d molecule	0	2	0	20557
RP11-404O13.5	4.5388	1.1306	7.0043	0.617	0.261	chr. 1			6	1	6	20562
RP11-144L1.8	0.7565	1.1306	0	0.916	1	chr. 1			1	1	0	20632
SPTA1	1.5129	0	0	0.677	0.515	chr. 1	Z	spectrin, alpha, erythrocytic 1	2	0	0	20651
PYHIN1	0	1.1306	0	0.668	1	chr. 1	K	pyrin and HIN domain family, member 1	0	1	0	20700
IFI16	5087.25	3477.69	3311.85	0.167	0.289	chr. 1	K	interferon, gamma-inducible protein 16	6725	3076	2837	20714
AIM2	57.4916	19.22	8.1716	0.215	0.015	chr. 1		absent in melanoma 2	76	17	7	20742
CADM3	156.589	141.324	145.922	0.796	0.792	chr. 1	U	cell adhesion molecule 3	207	125	125	20753
ACKR1	2.2694	7.9141	4.6695	0.539	0.163	chr. 1		atypical chemokine receptor 1 (Duffy blood group)	3	7	4	20766
DUSP23	213.324	270.211	279.003	0.503	0.534	chr. 1	T	dual specificity phosphatase 23	282	239	239	20834
FCRL6	0.7565	6.7835	4.6695	0.456	0.105	chr. 1		Fc receptor-like 6	1	6	4	20841
SLAMF8	189.117	1686.84	1456.89	0.321	0	chr. 1		SLAM family member 8	250	1492	1248	20854
C1orf204	6.0518	16.9588	19.8454	0.451	0.084	chr. 1		chromosome 1 open reading frame 204	8	15	17	20861
VSIG8	0.7565	2.2612	10.5064	0.745	1	chr. 1		V-set and immunoglobulin domain containing 8	1	2	9	20869
RP11-190A12.7	1.5129	2.2612	0	0.886	1	chr. 1		Uncharacterized protein {ECO:0000313|Ensembl:ENSP00000454324}	2	2	0	20872
RP11-190A12.8	1.5129	1.1306	5.8369	0.929	1	chr. 1			2	1	5	20881
CFAP45	94.5586	185.417	144.755	0.183	0.081	chr. 1	S	cilia and flagella associated protein 45	125	164	124	20883
RP11-190A12.9	0	0	1.1674	1	1	chr. 1		TEC	0	0	1	20898
TAGLN2	25223.7	37338.8	36415.1	0.149	0.28	chr. 1	Z	transgelin 2	33344	33026	31194	20900
IGSF9	9.0776	11.3059	14.0085	0.864	0.871	chr. 1		immunoglobulin superfamily, member 9	12	10	12	20910
SLAMF9	2.2694	4.5224	4.6695	0.755	0.499	chr. 1		SLAM family member 9	3	4	4	20920
LINC01133	5.2953	2.2612	8.1716	0.698	0.561	chr. 1		long intergenic non-protein coding RNA 1133	7	2	7	20927
RP11-226L15.5	87.7504	94.9695	136.583	0.869	0.875	chr. 1		sense_overlapping	116	84	117	20934
PIGM	671.744	672.701	687.585	0.996	1	chr. 1		phosphatidylinositol glycan anchor biosynthesis, class M	888	595	589	20936
KCNJ10	31.7717	53.1377	49.0298	0.468	0.241	chr. 1	U	potassium inwardly-rectifying channel, subfamily J, member 10	42	47	42	20939
IGSF8	1030.31	982.482	1047.14	0.843	0.891	chr. 1	S	immunoglobulin superfamily, member 8	1362	869	897	20948
ATP1A2	0.7565	1.1306	1.1674	0.916	1	chr. 1	P	ATPase, Na+/K+ transporting, alpha 2 polypeptide	1	1	1	20958
ATP1A4	0	2.2612	0	0.633	0.515	chr. 1	P	ATPase, Na+/K+ transporting, alpha 4 polypeptide	0	2	0	20970
CASQ1	0.7565	0	1.1674	0.697	1	chr. 1	O	calsequestrin 1 (fast-twitch, skeletal muscle)	1	0	1	20980
RP11-536C5.7	9.8341	16.9588	12.8411	0.641	0.336	chr. 1		Derived by automated computational analysis using gene prediction method: Gnomon.	13	15	11	20986
PEA15	11614.1	12052.1	10930.1	0.857	0.925	chr. 1	U	phosphoprotein enriched in astrocytes 15	15353	10660	9363	20988
DCAF8	2224.77	1910.7	1915.66	0.515	0.668	chr. 1	R	DDB1 and CUL4 associated factor 8	2941	1690	1641	20998
DCAF8	173.231	136.801	82.8837	0.56	0.535	chr. 1	R	DDB1 and CUL4 associated factor 8	229	121	71	21031
RP11-574F21.2	0.7565	1.1306	2.3348	0.916	1	chr. 1			1	1	2	21036
RP11-179G5.1	2.2694	3.3918	1.1674	0.863	0.714	chr. 1			3	3	1	21038
PEX19	2485.76	2552.87	2546.05	0.903	0.949	chr. 1	O	peroxisomal biogenesis factor 19	3286	2258	2181	21040
COPA	7343.04	10318.9	8933.93	0.193	0.35	chr. 1	U	coatomer protein complex, subunit alpha	9707	9127	7653	21059
SUMO1P3	0	5.653	0	0.489	0.047	chr. 1			0	5	0	21069
NCSTN	2613.6	3057.11	2812.21	0.495	0.67	chr. 1	R	nicastrin	3455	2704	2409	21073
NHLH1	1.5129	4.5224	3.5021	0.658	0.499	chr. 1		nescient helix loop helix 1	2	4	3	21096
VANGL2	605.175	655.742	614.04	0.761	0.834	chr. 1	U	VANGL planar cell polarity protein 2	800	580	526	21101
CD84	2.2694	3.3918	4.6695	0.863	0.714	chr. 1		CD84 molecule	3	3	4	21114
SLAMF7	29.5023	9.0447	5.8369	0.312	0.028	chr. 1		SLAM family member 7	39	8	5	21152
LY9	0	1.1306	0	0.668	1	chr. 1		lymphocyte antigen 9	0	1	0	21177
RP11-544M22.1	27.9893	32.7871	40.8582	0.838	0.779	chr. 1		Derived by automated computational analysis using gene prediction method: Gnomon.	37	29	35	21217
F11R	1481.92	1769.37	1734.72	0.465	0.631	chr. 1		F11 receptor	1959	1565	1486	21226
RP11-544M22.13	308.639	188.809	277.836	0.221	0.186	chr. 1		Uncharacterized protein {ECO:0000313|Ensembl:ENSP00000473373}	408	167	238	21236
TSTD1	3.0259	7.9141	5.8369	0.605	0.299	chr. 1	P	thiosulfate sulfurtransferase (rhodanese)-like domain containing 1	4	7	5	21243
USF1	1823.85	2243.09	2282.22	0.397	0.573	chr. 1	K	upstream transcription factor 1	2411	1984	1955	21256
ARHGAP30	44.6317	21.4812	50.1972	0.381	0.119	chr. 1		Rho GTPase activating protein 30	59	19	43	21275
PVRL4	5.2953	15.8283	16.3433	0.447	0.065	chr. 1	U	poliovirus receptor-related 4	7	14	14	21292
RP11-544M22.8	3.7823	6.7835	12.8411	0.744	0.608	chr. 1			5	6	11	21296
KLHDC9	6.8082	5.653	10.5064	0.908	1	chr. 1	R	kelch domain containing 9	9	5	9	21298
PFDN2	1129.41	1407.58	1518.76	0.391	0.55	chr. 1	O	prefoldin subunit 2	1493	1245	1301	21309
NIT1	705.785	679.484	721.438	0.882	0.915	chr. 1	R	nitrilase 1	933	601	618	21313
DEDD	1363.16	1556.82	1510.58	0.577	0.721	chr. 1	K	death effector domain containing	1802	1377	1294	21334
UFC1	1408.54	1410.98	1411.36	0.994	0.999	chr. 1	O	ubiquitin-fold modifier conjugating enzyme 1	1862	1248	1209	21355
USP21	1125.63	1261.74	1285.28	0.636	0.76	chr. 1	O	ubiquitin specific peptidase 21	1488	1116	1101	21365
PPOX	386.555	433.016	430.762	0.698	0.772	chr. 1	H	protoporphyrinogen oxidase	511	383	369	21381
B4GALT3	1134.7	1484.46	1417.19	0.312	0.464	chr. 1	U	UDP-Gal:betaGlcNAc beta 1,4- galactosyltransferase, polypeptide 3	1500	1313	1214	21408
ADAMTS4	149.024	332.393	294.179	0.095	0.034	chr. 1		ADAM metallopeptidase with thrombospondin type 1 motif, 4	197	294	252	21425
NDUFS2	2466.84	2641.06	2463.16	0.757	0.857	chr. 1	C	NADH dehydrogenase (ubiquinone) Fe-S protein 2, 49kDa (NADH-coenzyme Q reductase)	3261	2336	2110	21431
FCER1G	6.0518	19.22	28.017	0.394	0.053	chr. 1		Fc fragment of IgE, high affinity I, receptor for; gamma polypeptide	8	17	24	21449
TOMM40L	748.904	867.162	859.189	0.572	0.695	chr. 1	U	translocase of outer mitochondrial membrane 40 homolog (yeast)-like	990	767	736	21475
NR1I3	10.5906	11.3059	21.0128	0.958	1	chr. 1		nuclear receptor subfamily 1, group I, member 3	14	10	18	21490
PCP4L1	0.7565	0	0	0.697	1	chr. 1	U	Purkinje cell protein 4 like 1	1	0	0	21553
MPZ	192.143	105.145	106.231	0.211	0.118	chr. 1	U	myelin protein zero	254	93	91	21556
SDHC	2916.94	2869.44	2888.09	0.939	0.958	chr. 1	C	succinate dehydrogenase complex, subunit C, integral membrane protein, 15kDa	3856	2538	2474	21568
RP11-122G18.7	1.5129	0	0	0.677	0.515	chr. 1			2	0	0	21592
FCGR2A	15.1294	9.0447	5.8369	0.676	0.398	chr. 1		Fc fragment of IgG, low affinity IIa, receptor (CD32)	20	8	5	21596
HSPA6	24.9635	27.1342	12.8411	0.92	0.937	chr. 1		heat shock 70kDa protein 6 (HSP70B')	33	24	11	21619
FCGR2B	0.7565	0	0	0.697	1	chr. 1		Fc fragment of IgG, low affinity IIb, receptor (CD32)	1	0	0	21640
RPL31P11	2.2694	4.5224	4.6695	0.755	0.499	chr. 1		processed_transcript	3	4	4	21694
FCRLA	124.817	96.1001	103.897	0.57	0.51	chr. 1		Fc receptor-like A	165	85	89	21699
FCRLB	50.6834	16.9588	18.678	0.236	0.021	chr. 1		Fc receptor-like B	67	15	16	21726
DUSP12	801.857	850.203	925.729	0.815	0.88	chr. 1	T	dual specificity phosphatase 12	1060	752	793	21740
RP11-474I16.8	0	3.3918	1.1674	0.571	0.273	chr. 1			0	3	1	21750
ATF6	2067.43	2066.72	1953.02	0.998	0.993	chr. 1	K	activating transcription factor 6	2733	1828	1673	21752
RP11-456P18.2	0.7565	7.9141	14.0085	0.42	0.067	chr. 1		processed_transcript	1	7	12	21756
OLFML2B	319.986	212.551	198.454	0.277	0.271	chr. 1	S	olfactomedin-like 2B	423	188	170	21759
NOS1AP	180.796	70.0966	61.8709	0.11	0.016	chr. 1		nitric oxide synthase 1 (neuronal) adaptor protein	239	62	53	21772
RP11-565P22.2	0	3.3918	2.3348	0.571	0.273	chr. 1			0	3	2	21786
RP11-565P22.6	22.6941	1.1306	8.1716	0.232	0.001	chr. 1		Uncharacterized protein {ECO:0000313|Ensembl:ENSP00000356909}	30	1	7	21792
C1orf226	501.539	200.114	212.463	0.058	0.014	chr. 1		chromosome 1 open reading frame 226	663	177	182	21797
C1orf111	2.2694	1.1306	0	0.82	1	chr. 1		chromosome 1 open reading frame 111	3	1	0	21804
SH2D1B	1.5129	0	0	0.677	0.515	chr. 1		SH2 domain containing 1B	2	0	0	21811
UHMK1	7642.6	5631.47	6047.01	0.229	0.392	chr. 1	T	U2AF homology motif (UHM) kinase 1	10103	4981	5180	21817
UQCRBP2	0.7565	0	0	0.697	1	chr. 1			1	0	0	21825
UAP1	5401.94	5136.27	4855.12	0.81	0.882	chr. 1	G	UDP-N-acetylglucosamine pyrophosphorylase 1	7141	4543	4159	21829
RP11-359K18.4	3.0259	3.3918	4.6695	0.958	1	chr. 1		sense_intronic	4	3	4	21841
DDR2	5564.58	5863.24	5044.23	0.804	0.892	chr. 1	T	discoidin domain receptor tyrosine kinase 2	7356	5186	4321	21843
RN7SL861P	0.7565	1.1306	0	0.916	1	chr. 1		misc_RNA	1	1	0	21856
HSD17B7	856.322	872.815	763.464	0.938	0.967	chr. 1	I	hydroxysteroid (17-beta) dehydrogenase 7	1132	772	654	21858
C1orf110	18.1553	9.0447	3.5021	0.563	0.238	chr. 1		chromosome 1 open reading frame 110	24	8	3	21874
RGS4	1952.45	615.041	525.319	0.02	0.002	chr. 1	K	regulator of G-protein signaling 4	2581	544	450	21887
RGS5	99.0974	63.313	65.3731	0.412	0.266	chr. 1		regulator of G-protein signaling 5	131	56	56	21905
RGS5	45.3881	36.1789	37.356	0.741	0.625	chr. 1		regulator of G-protein signaling 5	60	32	32	21928
NUF2	2444.15	1712.84	1881.81	0.199	0.322	chr. 1	S	NUF2, NDC80 kinetochore complex component	3231	1515	1612	21940
PBX1	1314.74	807.241	810.159	0.132	0.178	chr. 1		pre-B-cell leukemia homeobox 1	1738	714	694	21976
RP11-477H21.2	0.7565	2.2612	1.1674	0.745	1	chr. 1		sense_intronic	1	2	1	22016
RXRG	0	1.1306	0	0.668	1	chr. 1	K	retinoid X receptor, gamma	0	1	0	22045
MGST3	2676.39	2345.97	2477.17	0.562	0.709	chr. 1	O	microsomal glutathione S-transferase 3	3538	2075	2122	22069
ALDH9A1	3722.58	4381.03	4263.26	0.473	0.658	chr. 1	C	aldehyde dehydrogenase 9 family, member A1	4921	3875	3652	22088
RP11-466F5.6	0.7565	3.3918	2.3348	0.636	0.412	chr. 1		processed_transcript	1	3	2	22101
RP11-466F5.10	0.7565	0	0	0.697	1	chr. 1			1	0	0	22104
TMCO1	2763.38	3554.57	3592.02	0.309	0.491	chr. 1	S	transmembrane and coiled-coil domains 1	3653	3144	3077	22106
RP11-466F5.8	17.3988	10.1753	18.678	0.645	0.361	chr. 1		Derived by automated computational analysis using gene prediction method: Gnomon.	23	9	16	22123
UCK2	3349.64	8347.14	7600.79	0.027	0.013	chr. 1	F	uridine-cytidine kinase 2	4428	7383	6511	22127
RP11-525G13.2	8.3212	20.3506	12.8411	0.46	0.121	chr. 1			11	18	11	22139
FAM78B	21.1811	16.9588	33.8539	0.818	0.683	chr. 1	S	family with sequence similarity 78, member B	28	15	29	22147
RP11-375H19.2	0.7565	0	0	0.697	1	chr. 1			1	0	0	22158
RP11-9L18.2	0.7565	0	0	0.697	1	chr. 1			1	0	0	22164
FMO9P	0	1.1306	0	0.668	1	chr. 1		flavin containing monooxygenase 9 pseudogene; Derived by automated computational analysis using gene prediction method: BestRefSeq.	0	1	0	22176
RPL4P2	31.0152	52.0071	53.6993	0.47	0.232	chr. 1			41	46	46	22181
POGK	2261.08	2272.48	2270.55	0.982	0.997	chr. 1	S	pogo transposable element with KRAB domain	2989	2010	1945	22187
TADA1	369.913	356.136	366.556	0.898	0.917	chr. 1	K	transcriptional adaptor 1	489	315	314	22194
DUTP6	0	1.1306	1.1674	0.668	1	chr. 1			0	1	1	22198
ILDR2	269.303	79.1413	84.0511	0.052	0.002	chr. 1	U	immunoglobulin-like domain containing receptor 2	356	70	72	22200
GPA33	0	1.1306	1.1674	0.668	1	chr. 1	S	glycoprotein A33 (transmembrane)	0	1	1	22232
RP11-277B15.3	1.5129	3.3918	1.1674	0.755	0.714	chr. 1			2	3	1	22253
POU2F1	664.179	719.055	749.456	0.759	0.836	chr. 1	K	POU class 2 homeobox 1	878	636	642	22255
CD247	0	3.3918	2.3348	0.571	0.273	chr. 1		CD247 molecule	0	3	2	22283
CREG1	1212.62	1022.05	1089.16	0.496	0.632	chr. 1	R	cellular repressor of E1A-stimulated genes 1	1603	904	933	22299
RP3-455J7.4	1.5129	1.1306	0	0.929	1	chr. 1			2	1	0	22305
RCSD1	6.0518	10.1753	2.3348	0.722	0.437	chr. 1	R	RCSD domain containing 1	8	9	2	22307
MPZL1	6690.96	6167.37	6417.07	0.7	0.815	chr. 1	U	myelin protein zero-like 1	8845	5455	5497	22317
ADCY10	1.5129	1.1306	0	0.929	1	chr. 1	T	adenylate cyclase 10 (soluble)	2	1	0	22334
RP1-313L4.3	0.7565	11.3059	3.5021	0.343	0.012	chr. 1			1	10	3	22347
MPC2	1208.08	850.203	1056.48	0.227	0.33	chr. 1		mitochondrial pyruvate carrier 2	1597	752	905	22349
DCAF6	3224.83	2936.14	2878.75	0.669	0.789	chr. 1	R	DDB1 and CUL4 associated factor 6	4263	2597	2466	22356
GCSHP5	112.714	118.712	141.252	0.905	0.916	chr. 1			149	105	121	22376
GPR161	1986.49	1846.25	1849.12	0.745	0.834	chr. 1	U	G protein-coupled receptor 161	2626	1633	1584	22378
TIPRL	1892.68	1891.48	2038.24	0.997	0.993	chr. 1	S	TOR signaling pathway regulator	2502	1673	1746	22396
SFT2D2	2047.76	1949.14	2056.92	0.824	0.885	chr. 1	U	SFT2 domain containing 2	2707	1724	1762	22405
TBX19	50.6834	57.6601	71.21	0.83	0.8	chr. 1	K	T-box 19	67	51	61	22416
XCL1	0.7565	0	0	0.697	1	chr. 1		chemokine (C motif) ligand 1	1	0	0	22440
DPT	1.5129	30.5259	33.8539	0.184	0	chr. 1		dermatopontin	2	27	29	22445
LINC00970	2.2694	1.1306	2.3348	0.82	1	chr. 1		long intergenic non-protein coding RNA 970	3	1	2	22456
RP5-1018K9.1	0	0	1.1674	1	1	chr. 1			0	0	1	22462
ATP1B1	1324.58	1501.42	1524.59	0.599	0.736	chr. 1	U	ATPase, Na+/K+ transporting, beta 1 polypeptide	1751	1328	1306	22464
NME7	782.188	793.674	757.627	0.954	0.977	chr. 1	F	NME/NM23 family member 7	1034	702	649	22471
BLZF1	733.018	795.935	848.683	0.746	0.831	chr. 1	R	basic leucine zipper nuclear factor 1	969	704	727	22492
CCDC181	141.46	137.932	172.772	0.95	0.958	chr. 1		coiled-coil domain containing 181	187	122	148	22503
SLC19A2	246.609	693.051	692.254	0.038	0.006	chr. 1	P	solute carrier family 19 (thiamine transporter), member 2	326	613	593	22516
RP1-206D15.6	1.5129	10.1753	3.5021	0.401	0.019	chr. 1			2	9	3	22523
C1orf112	965.254	904.472	979.429	0.79	0.853	chr. 1	S	chromosome 1 open reading frame 112	1276	800	839	22545
SELL	10.5906	6.7835	16.3433	0.754	0.471	chr. 1	U	selectin L	14	6	14	22558
SELE	3.7823	4.5224	3.5021	0.927	1	chr. 1		selectin E	5	4	3	22566
METTL18	188.361	178.633	196.119	0.885	0.893	chr. 1	R	methyltransferase like 18	249	158	168	22582
SCYL3	288.214	344.83	309.355	0.575	0.638	chr. 1	S	SCY1-like 3 (S. cerevisiae)	381	305	265	22589
RN7SL333P	1.5129	1.1306	1.1674	0.929	1	chr. 1		misc_RNA	2	1	1	22599
KIFAP3	921.379	1175.81	1205.9	0.36	0.508	chr. 1	S	kinesin-associated protein 3	1218	1040	1033	22601
HAUS4P1	0	0	1.1674	1	1	chr. 1			0	0	1	22633
RP11-576I22.2	0	3.3918	5.8369	0.571	0.273	chr. 1		Derived by automated computational analysis using gene prediction method: Gnomon.	0	3	5	22637
GORAB	335.116	444.322	408.582	0.379	0.453	chr. 1	S	golgin, RAB6-interacting	443	393	350	22642
RP1-79C4.1	1.5129	0	0	0.677	0.515	chr. 1			2	0	0	22654
PRRX1	68.0822	126.626	128.411	0.256	0.116	chr. 1	K	paired related homeobox 1	90	112	110	22656
RP1-79C4.4	0	3.3918	0	0.571	0.273	chr. 1			0	3	0	22668
FMO3	0	0	1.1674	1	1	chr. 1	P	flavin containing monooxygenase 3	0	0	1	22681
FMO4	50.6834	44.093	29.1844	0.827	0.776	chr. 1	P	flavin containing monooxygenase 4	67	39	25	22732
PRRC2C	10512.6	11512.8	9627.35	0.666	0.807	chr. 1	S	proline-rich coiled-coil 2C	13897	10183	8247	22749
VAMP4	459.933	410.404	462.281	0.693	0.753	chr. 1		vesicle-associated membrane protein 4	608	363	396	22782
METTL13	1789.8	1998.88	1867.8	0.63	0.767	chr. 1	R	methyltransferase like 13	2366	1768	1600	22798
RP4-612B18.3	0	0	1.1674	1	1	chr. 1			0	0	1	22809
DNM3	74.1339	57.6601	81.7163	0.654	0.545	chr. 1		dynamin 3	98	51	70	22813
DNM3-IT1	0.7565	0	0	0.697	1	chr. 1		DNM3 intronic transcript 1 (non-protein coding)	1	0	0	22827
DNM3OS	6.8082	42.9624	77.0468	0.16	0.001	chr. 1		DNM3 opposite strand/antisense RNA	9	38	66	22829
PIGC	723.184	714.533	717.936	0.962	0.969	chr. 1	S	phosphatidylinositol glycan anchor biosynthesis, class C	956	632	615	22837
SUCO	1953.2	1675.53	1689.19	0.516	0.666	chr. 1		SUN domain containing ossification factor	2582	1482	1447	22857
FASLG	1.5129	1.1306	0	0.929	1	chr. 1	T	Fas ligand (TNF superfamily, member 6)	2	1	0	22875
RP3-332O11.2	0	1.1306	0	0.668	1	chr. 1		TEC	0	1	0	22882
RP1-15D23.2	1.5129	0	2.3348	0.677	0.515	chr. 1			2	0	2	22884
RP3-471M13.2	3.7823	1.1306	1.1674	0.671	0.412	chr. 1			5	1	1	22888
TNFSF18	23.4505	4.5224	11.6738	0.28	0.007	chr. 1		tumor necrosis factor (ligand) superfamily, member 18	31	4	10	22890
GOT2P2	0	1.1306	0	0.668	1	chr. 1			0	1	0	22893
TNFSF4	4172.68	1873.39	1719.55	0.039	0.028	chr. 1		tumor necrosis factor (ligand) superfamily, member 4	5516	1657	1473	22897
RP11-296O14.3	23.4505	27.1342	32.6865	0.863	0.806	chr. 1			31	24	28	22907
PRDX6	10203.2	8990.45	9085.69	0.557	0.719	chr. 1	O	peroxiredoxin 6	13488	7952	7783	22910
SLC9C2	1.5129	2.2612	0	0.886	1	chr. 1	U	solute carrier family 9, member C2 (putative)	2	2	0	22915
ANKRD45	15.1294	9.0447	9.339	0.676	0.398	chr. 1	R	ankyrin repeat domain 45	20	8	8	22923
KLHL20	1019.72	1104.59	1110.17	0.741	0.834	chr. 1	O	kelch-like family member 20	1348	977	951	22929
RN7SKP160	1.5129	0	0	0.677	0.515	chr. 1		misc_RNA	2	0	0	22938
CENPL	932.726	819.677	902.382	0.61	0.718	chr. 1	S	centromere protein L	1233	725	773	22940
DARS2	1522.77	1442.63	1404.35	0.813	0.876	chr. 1		aspartyl-tRNA synthetase 2, mitochondrial	2013	1276	1203	22955
GAS5-AS1	9.8341	10.1753	5.8369	0.979	1	chr. 1		GAS5 antisense RNA 1	13	9	5	22960
GAS5	1910.08	2225	2556.55	0.514	0.679	chr. 1		growth arrest-specific 5 (non-protein coding)	2525	1968	2190	22962
ZBTB37	362.349	336.916	359.552	0.809	0.846	chr. 1	R	zinc finger and BTB domain containing 37	479	298	308	22992
SERPINC1	3.0259	6.7835	5.8369	0.671	0.411	chr. 1	O	serpin peptidase inhibitor, clade C (antithrombin), member 1	4	6	5	23003
[truncated: 25,652 more rows]
